# Supplementary material for: Functional diversification of duplicate genes through subcellular adaptation of encoded proteins
Source: Genome Biol. 2008 Mar 12;9(3):R54. doi: 10.1186/gb-2008-9-3-r54 (PMC2397506; doi:10.1186/gb-2008-9-3-r54)
Supplement: Additional data file 1 — WGD proteins (in pairs), their subcellular localizations and other properties. [file gb-2008-9-3-r54-S1.xls]

## Sheet: different
Gene A								protein B								protein pair
protein _ID	subcellular localization	absolute expression (mRNA copies/cell)	pI	Hydrophathy (CAI)	DN	description	Ensembl Family ID	protein _ID	subcellular localization	absolute expression (mRNA copies/cell)	pI	Hydrophathy (CAI)	DN	description	Ensembl Family ID
YAL015C	cytoplasm,nucleus	0.7	8.06	0.12	0.3348	DNA base excision repair N-glycosylase 1, mitochondrial precursor. [Source:Uniprot/SWISSPROT;Acc:P31378]	ENSF00000004828	YOL043C	mitochondrion	0.6	8.51	0.118	0.2191	DNA base excision repair N-glycosylase 2. [Source:Uniprot/SWISSPROT;Acc:Q08214]	ENSF00000004828	D protein pair
YAL056W	cytoplasm,mitochondrion	0.8	7.41	0.113	0.3008	Guanine nucleotide-binding protein subunit beta 2 (Gbeta mimic Kelch protein 2). [Source:Uniprot/SWISSPROT;Acc:P39717]	ENSF00000017622	YOR371C	cytoplasm	0.3	6.64	0.133	0.3022	Guanine nucleotide-binding protein subunit beta 1 (Gbeta mimic kelch protein 1). [Source:Uniprot/SWISSPROT;Acc:Q08886]	ENSF00000017622	D protein pair
YBL003C	nucleus	24.5	11.43	0.544	0	Histone H2A.2. [Source:Uniprot/SWISSPROT;Acc:P04912]	ENSF00000000286	YDR225W	vacuole	29.1	11.43	0.654	0.007	Histone H2A.1. [Source:Uniprot/SWISSPROT;Acc:P04911]	ENSF00000000286	D protein pair
YBL005W	cytoplasm,nucleus	0.3	6.55	0.148	0.332	Transcription factor PDR3 (Pleiotropic drug resistance protein 3). [Source:Uniprot/SWISSPROT;Acc:P33200]	ENSF00000014501	YGL013C	nucleus	0.9	6.91	0.142	0.3123	Transcription factor PDR1 (Pleiotropic drug resistance protein 1). [Source:Uniprot/SWISSPROT;Acc:P12383]	ENSF00000014501	D protein pair
YBL069W	cytoplasm,nucleus	0.6	8.57	0.169	0.1229	Protein AST1. [Source:Uniprot/SWISSPROT;Acc:P35183]	ENSF00000012667	YER101C	cytoplasm	0.1	9.59	0.147	0.1085	Protein AST2. [Source:Uniprot/SWISSPROT;Acc:P39945]	ENSF00000012667	D protein pair
YBL085W	bud neck,cytoplasm,cell periphery,bud	1.5	9.89	0.132	0.362	Protein BOB1 (BEM1-binding protein). [Source:Uniprot/SWISSPROT;Acc:P38041]	ENSF00000010489	YER114C	bud neck,cytoplasm,cell periphery,punctate composite,bud	0.6	9.53	0.132	0.2158	Protein BOI2 (Protein BEB1). [Source:Uniprot/SWISSPROT;Acc:P39969]	ENSF00000010489	D protein pair
YBR001C	cytoplasm,mitochondrion	0.4	6.44	0.123	0.0892	Probable trehalase (EC 3.2.1.28) (Alpha,alpha-trehalase) (Alpha,alpha- trehalose glucohydrolase). [Source:Uniprot/SWISSPROT;Acc:P35172]	ENSF00000007279	YDR001C	cytoplasm	1.5	7.82	0.168	0.0567	Neutral trehalase (EC 3.2.1.28) (Alpha,alpha-trehalase) (Alpha,alpha- trehalose glucohydrolase). [Source:Uniprot/SWISSPROT;Acc:P32356]	ENSF00000007279	D protein pair
YBR049C	nucleus	1.6	4.83	0.199	0.2204	DNA-binding protein REB1 (QBP). [Source:Uniprot/SWISSPROT;Acc:P21538]	ENSF00000012661	YDR026C	nucleolus	0.2	10.07	0.155	0.3193	Myb domain-containing protein YDR026C. [Source:Uniprot/SWISSPROT;Acc:Q12457]	ENSF00000012661	D protein pair
YBR214W	cytoplasm	0.6	9.45	0.144	0.0857	Uncharacterized protein YBR214W. [Source:Uniprot/SWISSPROT;Acc:P38314]	ENSF00000009852	YGL056C	cytoplasm,nucleus	1	9.76	0.117	0.1085	Uncharacterized protein YGL056C. [Source:Uniprot/SWISSPROT;Acc:P53172]	ENSF00000009852	D protein pair
YBR238C	cytoplasm,mitochondrion	0.7	7.52	0.24	0.0888	Uncharacterized protein YBR238C. [Source:Uniprot/SWISSPROT;Acc:P38330]	ENSF00000015032	YGL107C	mitochondrion	0.8	8.1	0.141	0.3944	Hypothetical 74.6 kDa protein in TAF60-MLC1 intergenic region. [Source:Uniprot/SWISSPROT;Acc:P53140]	ENSF00000015032	D protein pair
YBR273C	ER	0.9	6.3	0.144	0.2502	UBX domain-containing protein 7. [Source:Uniprot/SWISSPROT;Acc:P38349]	ENSF00000026461	YJL048C	nuclear periphery	0.3	8.8	0.136	0.6228	UBX domain-containing protein 6. [Source:Uniprot/SWISSPROT;Acc:P47049]	ENSF00000113326	D protein pair
YBR278W	cytoplasm,nucleus	0.8	4.35	0.118	0.6247	DNA polymerase epsilon subunit C (EC 2.7.7.7) (DNA polymerase II subunit C). [Source:Uniprot/SWISSPROT;Acc:P27344]	ENSF00000019038	YJL065C	nucleus	0.9	4.02	0.11	0.3951	Protein DLS1 (DPB3-like subunit of ISW2 complex 1). [Source:Uniprot/SWISSPROT;Acc:P40366]	ENSF00000039944	D protein pair
YCL025C	ER	1.8	7.43	0.245	0.1119	General amino acid permease AGP1 (Asparagine/glutamine permease). [Source:Uniprot/SWISSPROT;Acc:P25376]	ENSF00000000394	YDR508C	ER,cell periphery	7	7.67	0.196	0.1284	High-affinity glutamine permease. [Source:Uniprot/SWISSPROT;Acc:P48813]	ENSF00000000394	D protein pair
YCL035C	cytoplasm,nucleus	5.1	4.83	0.194	0.1013	Glutaredoxin-1 (Glutathione-dependent oxidoreductase 1). [Source:Uniprot/SWISSPROT;Acc:P25373]	ENSF00000003309	YDR513W	nucleus	3.4	7.34	0.212	0.1522	Glutaredoxin-2, mitochondrial precursor (Thioltransferase) (Glutathione-dependent oxidoreductase 2). [Source:Uniprot/SWISSPROT;Acc:P17695]	ENSF00000003309	D protein pair
YCL040W	cytoplasm,punctate composite	3.7	6.14	0.158	0.0848	Glucokinase GLK1 (EC 2.7.1.2) (Glucose kinase) (GLK). [Source:Uniprot/SWISSPROT;Acc:P17709]	ENSF00000000375	YDR516C	cytoplasm	1.1	6.22	0.178	0.0997	Glucokinase EMI2 (EC 2.7.1.2) (Glucose kinase) (GLK) (Early meiotic induction protein 2). [Source:Uniprot/SWISSPROT;Acc:Q04409]	ENSF00000000375	D protein pair
YCR005C	cytoplasm	1.1	6.34	0.186	0.1148	Citrate synthase, peroxisomal (EC 2.3.3.1). [Source:Uniprot/SWISSPROT;Acc:P08679]	ENSF00000001694	YNR001C	mitochondrion	3.7	8.86	0.254	0.0308	Citrate synthase, mitochondrial precursor (EC 2.3.3.1). [Source:Uniprot/SWISSPROT;Acc:P00890]	ENSF00000001694	D protein pair
YCR073W-A	cytoplasm		6.84	0.116	0.102	Probable 6-phosphogluconolactonase 2 (EC 3.1.1.31) (6PGL) (Suppressor of LOS1). [Source:Uniprot/SWISSPROT;Acc:P37262]	ENSF00000003592	YNR034W	cytoplasm,nucleus	0.6	7.59	0.121	0.0835	Probable 6-phosphogluconolactonase 1 (EC 3.1.1.31) (6PGL). [Source:Uniprot/SWISSPROT;Acc:P50278]	ENSF00000003592	D protein pair
YCR093W	cytoplasm	0.9	6.4	0.169	0.2469	General negative regulator of transcription subunit 1. [Source:Uniprot/SWISSPROT;Acc:P25655]	ENSF00000002540	YMR164C	cytoplasm,nucleus	0.3	7.98	0.133	0.8293	Hypothetical 85.0 kDa protein in HLJ1-SMP2 intergenic region. [Source:Uniprot/SWISSPROT;Acc:Q03825]	ENSF00000113649	D protein pair
YDL021W	cytoplasm,nucleus	0.1	6.53	0.172	0.1527	Phosphoglycerate mutase 2 (EC 5.4.2.1) (Phosphoglyceromutase 2) (PGAM 2) (MPGM 2) (BPG-dependent PGAM 2). [Source:Uniprot/SWISSPROT;Acc:Q12008]	ENSF00000001382	YOL056W	cytoplasm	0.9	6.04	0.162	0.1054	Phosphoglycerate mutase 3 (EC 5.4.2.1) (Phosphoglyceromutase 3) (PGAM 3) (MPGM 3) (BPG-dependent PGAM 3). [Source:Uniprot/SWISSPROT;Acc:Q12326]	ENSF00000001382	D protein pair
YDL022W	peroxisome	7.6	5.26	0.46	0.0833	Glycerol-3-phosphate dehydrogenase [NAD+] 1 (EC 1.1.1.8). [Source:Uniprot/SWISSPROT;Acc:Q00055]	ENSF00000000723	YOL059W	cytoplasm,nucleus	1.2	7.08	0.212	0.1013	Glycerol-3-phosphate dehydrogenase [NAD+] 2, mitochondrial precursor (EC 1.1.1.8). [Source:Uniprot/SWISSPROT;Acc:P41911]	ENSF00000000723	D protein pair
YDL036C	cytoplasm,nucleus	0.4	9.71	0.128	0.1494	Uncharacterized protein YDL036C. [Source:Uniprot/SWISSPROT;Acc:Q12069]	ENSF00000003735	YOL066C	cytoplasm	0.3	6.51	0.135	0.1425	DRAP deaminase. [Source:Uniprot/SWISSPROT;Acc:Q12362]	ENSF00000003735	D protein pair
YDL042C	nuclear periphery	0.9	8.58	0.148	0.1651	NAD-dependent histone deacetylase SIR2 (EC 3.5.1.-) (Regulatory protein SIR2) (Silent information regulator 2). [Source:Uniprot/SWISSPROT;Acc:P06700]	ENSF00000001143	YOL068C	cytoplasm,nucleus	2.2	8.58	0.133	0.1661	NAD-dependent deacetylase HST1 (EC 3.5.1.-) (Homologous to SIR2 protein 1). [Source:Uniprot/SWISSPROT;Acc:P53685]	ENSF00000001143	D protein pair
YDL048C	cytoplasm,mitochondrion,nucleus	1.2	9.47	0.141	0.16	Protein containing a Kruppel-type zinc-finger domain; has similarity to Stp1p, Stp2p, and Stp3p; Stp4p [Source:RefSeq_peptide;Acc:NP_010235]	ENSF00000016524	YLR375W	nucleus	1.8	9.94	0.12	0.1406	Zinc-finger protein of unknown function, possibly involved in pre-tRNA splicing and in uptake of branched-chain amino acids; Stp3p [Source:RefSeq_peptide;Acc:NP_013479]	ENSF00000016524	D protein pair
YDL070W	cytoplasm,nucleus	1.3	6.04	0.162	0.4618	Bromodomain-containing factor 2. [Source:Uniprot/SWISSPROT;Acc:Q07442]	ENSF00000000639	YLR399C	nucleus	1.1	5.86	0.127	0.1347	Bromodomain-containing factor 1. [Source:Uniprot/SWISSPROT;Acc:P35817]	ENSF00000000639	D protein pair
YDL155W	cytoplasm,nucleus	1.1	5.1	0.13	0.2002	G2/mitotic-specific cyclin-3. [Source:Uniprot/SWISSPROT;Acc:P24870]	ENSF00000000369	YLR210W	nucleus,spindle pole	0.6	4.61	0.131	0.2323	G2/mitotic-specific cyclin-4. [Source:Uniprot/SWISSPROT;Acc:P24871]	ENSF00000000369	D protein pair
YDL175C	nucleus	0.4	9.02	0.131	0.2169	Protein AIR2 (Arginine methyltransferase-interacting RING finger protein 2). [Source:Uniprot/SWISSPROT;Acc:Q12476]	ENSF00000014115	YIL079C	cytoplasm,nucleus	0.9	9.33	0.126	0.1967	Protein AIR1 (Arginine methyltransferase-interacting RING finger protein 1). [Source:Uniprot/SWISSPROT;Acc:P40507]	ENSF00000014115	D protein pair
YDL204W	ER	0.1	10.04	0.184	0.565	Reticulon-like protein 2. [Source:Uniprot/SWISSPROT;Acc:Q12443]	ENSF00000016489	YDR233C	ER,cell periphery	12	9.64	0.398	0.1908	Reticulon-like protein 1. [Source:Uniprot/SWISSPROT;Acc:Q04947]	ENSF00000016489	D protein pair
YDL222C	punctate composite	#N/A	10.23	0.112	0.1865	Uncharacterized protein YDL222C. [Source:Uniprot/SWISSPROT;Acc:Q07651]	ENSF00000009477	YNL194C	cell periphery	#N/A	10.63	0.115	0.2658	Hypothetical 34.1 kDa protein in WHI3-CHS1 intergenic region. [Source:Uniprot/SWISSPROT;Acc:P40169]	ENSF00000009477	D protein pair
YDR099W	cytoplasm,nucleus	4.6	4.65	0.385	0.0152	Protein BMH2. [Source:Uniprot/SWISSPROT;Acc:P34730]	ENSF00000000411	YER177W	cytoplasm	16.5	4.65	0.323	0.0199	Protein BMH1. [Source:Uniprot/SWISSPROT;Acc:P29311]	ENSF00000000411	D protein pair
YDR132C	cytoplasm,nucleus	0.1	7.36	0.132	0.1475	hypothetical protein; Ydr132cp [Source:RefSeq_peptide;Acc:NP_010417]	ENSF00000010746	YLR108C	nucleus	0.3	7.67	0.149	0.3305	BTB/POZ domain-containing protein YLR108C. [Source:Uniprot/SWISSPROT;Acc:Q12259]	ENSF00000010746	D protein pair
YDR146C	cytoplasm,nucleus	0.8	9.11	0.143	0.4509	Transcriptional factor SWI5. [Source:Uniprot/SWISSPROT;Acc:P08153]	ENSF00000011000	YLR131C	cytoplasm,nucleus,bud	0.8	8.43	0.119	0.3011	Metallothionein expression activator. [Source:Uniprot/SWISSPROT;Acc:P21192]	ENSF00000001240	D protein pair
YDR213W	nucleus	0.3	5.9	0.123	0.1622	Sterol uptake control protein 2 (Mannoprotein regulation by oxygen protein 4). [Source:Uniprot/SWISSPROT;Acc:Q12151]	ENSF00000015025	YLR228C	cytoplasm,nucleus	0.4	6.55	0.122	0.2432	Sterol regulatory element-binding protein ECM22 (Extracellular matrix protein 22). [Source:Uniprot/SWISSPROT;Acc:Q05958]	ENSF00000015025	D protein pair
YDR222W	punctate composite	0.4	8.41	0.185	0.226	Protein of unknown function; green fluorescent protein (GFP)-fusion protein localizes to the cytoplasm in a punctate pattern; Ydr222wp [Source:RefSeq_peptide;Acc:NP_010508]	ENSF00000009647	YLR225C	cytoplasm	1.3	7.9	0.138	0.1249	Uncharacterized SVF1-like protein YLR225C. [Source:Uniprot/SWISSPROT;Acc:Q05948]	ENSF00000009647	D protein pair
YDR272W	cytoplasm,nucleus	2.1	6.13	0.154	0.1552	Hydroxyacylglutathione hydrolase, cytoplasmic isozyme (EC 3.1.2.6) (Glyoxalase II) (Glx II). [Source:Uniprot/SWISSPROT;Acc:Q05584]	ENSF00000001601	YOR040W	mitochondrion	0.3	7.44	0.14	0.1676	Hydroxyacylglutathione hydrolase, mitochondrial precursor (EC 3.1.2.6) (Glyoxalase II) (Glx II). [Source:Uniprot/SWISSPROT;Acc:Q12320]	ENSF00000001601	D protein pair
YDR348C	bud neck,cell periphery	0.7	10.32	0.146	0.2207	Protein of unknown function; green fluorescent protein (GFP)-fusion protein localizes to the cell periphery and bud neck; potential Cdc28p substrate; Ydr348cp [Source:RefSeq_peptide;Acc:NP_010635]	ENSF00000010515	YHR097C	cytoplasm,nucleus	0.3	10.7	0.125	0.3225	Uncharacterized protein YHR097C. [Source:Uniprot/SWISSPROT;Acc:P38809]	ENSF00000010515	D protein pair
YDR353W	cytoplasm,nucleus	14.7	5.8	0.315	0.0283	Thioredoxin reductase 1 (EC 1.8.1.9). [Source:Uniprot/SWISSPROT;Acc:P29509]	ENSF00000007136	YHR106W	mitochondrion	1.1	6.87	0.138	0.0647	Thioredoxin reductase 2, mitochondrial precursor (EC 1.8.1.9). [Source:Uniprot/SWISSPROT;Acc:P38816]	ENSF00000007136	D protein pair
YDR358W	cytoplasm,late Golgi	0.4	5.36	0.141	0.2518	ADP-ribosylation factor-binding protein GGA1 (Golgi-localized, gamma ear-containing, ARF-binding protein 1). [Source:Uniprot/SWISSPROT;Acc:Q06336]	ENSF00000010068	YHR108W	late Golgi	1.1	6.46	0.194	0.1422	ADP-ribosylation factor-binding protein GGA2 (Golgi-localized, gamma ear-containing, ARF-binding protein 2). [Source:Uniprot/SWISSPROT;Acc:P38817]	ENSF00000010068	D protein pair
YDR379W	cytoplasm	0.3	7.81	0.116	0.3955	Rho-type GTPase-activating protein 2. [Source:Uniprot/SWISSPROT;Acc:Q06407]	ENSF00000000726	YOR127W	bud neck,cytoplasm,cell periphery	0.7	6.36	0.127	0.3062	Rho-type GTPase-activating protein 1. [Source:Uniprot/SWISSPROT;Acc:P39083]	ENSF00000000726	D protein pair
YDR441C	cytoplasm	1.8	4.68	0.139	0.2383	Adenine phosphoribosyltransferase 2 (EC 2.4.2.7) (APRT 2). [Source:Uniprot/SWISSPROT;Acc:P36973]	ENSF00000003563	YML022W	cytoplasm,nucleus	5.7	4.87	0.255	0.0859	Adenine phosphoribosyltransferase 1 (EC 2.4.2.7) (APRT 1). [Source:Uniprot/SWISSPROT;Acc:P49435]	ENSF00000003563	D protein pair
YDR451C	nucleus	0.6	10.75	0.133	0.4279	Homeobox protein YHP1. [Source:Uniprot/SWISSPROT;Acc:Q04116]	ENSF00000021368	YML027W	cytoplasm,nucleus	0.8	11.1	0.13	0.2744	Homeobox protein YOX1. [Source:Uniprot/SWISSPROT;Acc:P34161]	ENSF00000021368	D protein pair
YDR453C	cytoplasm	0.2	7.34	0.273	0.0604	Peroxiredoxin TSA2 (EC 1.11.1.15) (Thioredoxin peroxidase 2) (Cytoplasmic thiol peroxidase 2) (cTPx 2) (Thiol-specific antioxidant protein 2). [Source:Uniprot/SWISSPROT;Acc:Q04120]	ENSF00000000852	YML028W	cytoplasm,punctate composite	24.9	4.87	0.714	0.0173	Peroxiredoxin TSA1 (EC 1.11.1.15) (Thioredoxin peroxidase) (Cytoplasmic thiol peroxidase 1) (cTPx 1) (Thiol-specific antioxidant protein 1) (PRP). [Source:Uniprot/SWISSPROT;Acc:P34760]	ENSF00000000852	D protein pair
YDR463W	nucleus	0.7	7.49	0.145	0.2855	Zinc finger protein STP1. [Source:Uniprot/SWISSPROT;Acc:Q00947]	ENSF00000010913	YHR006W	cytoplasm,nucleus	0.2	6.27	0.122	0.3448	Zinc finger protein STP2. [Source:Uniprot/SWISSPROT;Acc:P38704]	ENSF00000010913	D protein pair
YDR471W	cytoplasm	22.1	11.16	0.517	0.011	Protein component of the large (60S) ribosomal subunit, nearly identical to Rpl27Ap and has similarity to rat L27 ribosomal protein; Rpl27bp [Source:RefSeq_peptide;Acc:NP_010759]	ENSF00000002756	YHR010W	cytoplasm,nucleolus	50.1	11.16	0.736	0	60S ribosomal protein L27. [Source:Uniprot/SWISSPROT;Acc:P38706]	ENSF00000002756	D protein pair
YDR480W	cytoplasm,nucleus	0.3	7.39	0.135	0.4945	Down-regulator of invasive growth 2 (Regulator of sterile twelve 2) (Regulator of STE12 protein 2). [Source:Uniprot/SWISSPROT;Acc:Q03373]	ENSF00000112964	YPL049C	nucleus	1.2	9.31	0.094	0.4806	Down-regulator of invasive growth 1 (Regulator of sterile twelve 1) (Regulator of STE12 protein 1). [Source:Uniprot/SWISSPROT;Acc:Q03063]	ENSF00000113910	D protein pair
YEL022W	cytoplasm,early Golgi	0.9	4.88	0.154	0.1269	ARF guanine-nucleotide exchange factor 2. [Source:Uniprot/SWISSPROT;Acc:P39993]	ENSF00000002588	YJR031C	Golgi	0.6	4.7	0.13	0.2727	ARF guanine-nucleotide exchange factor 1. [Source:Uniprot/SWISSPROT;Acc:P47102]	ENSF00000002588	D protein pair
YEL039C	cytoplasm	0.9	10.4	0.183	0.0611	Cytochrome c iso-2. [Source:Uniprot/SWISSPROT;Acc:P00045]	ENSF00000001223	YJR048W	cytoplasm,nucleus	2.6	10.2	0.368	0.0321	Cytochrome c iso-1. [Source:Uniprot/SWISSPROT;Acc:P00044]	ENSF00000001223	D protein pair
YER059W	cytoplasm,nucleus	0.6	6.14	0.107	0.1909	Uncharacterized protein YER059W. [Source:Uniprot/SWISSPROT;Acc:P40038]	ENSF00000010252	YIL050W	cytoplasm	0.4	4.89	0.131	0.2166	Uncharacterized protein YIL050W. [Source:Uniprot/SWISSPROT;Acc:P40186]	ENSF00000010252	D protein pair
YER064C	nucleus	1.5	9.91	0.133	0.3897	Uncharacterized protein YER064C. [Source:Uniprot/SWISSPROT;Acc:P40041]	ENSF00000016547	YIL056W	cytoplasm,nucleus	0.3	9.67	0.144	0.1946	Hypothetical 71.4 kDa protein in SNP1-GPP1 intergenic region. [Source:Uniprot/SWISSPROT;Acc:P40522]	ENSF00000016547	D protein pair
YER067W	cytoplasm,nucleus	0.3	6.15	0.208	0.123	Uncharacterized protein YER067W. [Source:Uniprot/SWISSPROT;Acc:P40043]	ENSF00000015673	YIL057C	cytoplasm	#N/A	7.42	0.208	0.1189	Hypothetical 19.2 kDa protein in SNP1-GPP1 intergenic region. [Source:Uniprot/SWISSPROT;Acc:P40188]	ENSF00000015673	D protein pair
YFL004W	ER	0.7	6.74	0.196	0.1451	Vacuolar transporter chaperone 2 (Phosphate metabolism protein 1). [Source:Uniprot/SWISSPROT;Acc:P43585]	ENSF00000004396	YPL019C	vacuole	1.3	7.48	0.188	0.1855	Vacuolar transporter chaperone 3 (Phosphate metabolism protein 2). [Source:Uniprot/SWISSPROT;Acc:Q02725]	ENSF00000004396	D protein pair
YFL048C	vacuolar membrane	2	5.72	0.177	0.1903	Protein EMP47 precursor (47 kDa endomembrane protein) (Endosomal P44 protein). [Source:Uniprot/SWISSPROT;Acc:P43555]	ENSF00000015697	YLR080W	vacuole	0.1	9.95	0.111	0.3081	Protein EMP46 precursor (46 kDa endomembrane protein). [Source:Uniprot/SWISSPROT;Acc:Q12396]	ENSF00000015697	D protein pair
YFR013W	nucleus	0.3	7.94	0.14	0.2443	ISWI one complex protein 3. [Source:Uniprot/SWISSPROT;Acc:P43596]	ENSF00000017619	YOL017W	cytoplasm,nucleus	0.2	6.88	0.129	0.6303	Protein ESC8 (Establishes silent chromatin protein 8). [Source:Uniprot/SWISSPROT;Acc:Q08119]	ENSF00000017619	D protein pair
YFR015C	cytoplasm,punctate composite	0.1	5.93	0.188	0.0561	Glycogen [starch] synthase isoform 1 (EC 2.4.1.11). [Source:Uniprot/SWISSPROT;Acc:P23337]	ENSF00000001836	YLR258W	cytoplasm,nucleus,punctate composite	1.2	6.32	0.165	0.0572	Glycogen [starch] synthase isoform 2 (EC 2.4.1.11). [Source:Uniprot/SWISSPROT;Acc:P27472]	ENSF00000001836	D protein pair
YGL076C	cytoplasm	26.7	10.97	0.76	0	60S ribosomal protein L7-A (L6A) (YL8A) (RP11). [Source:Uniprot/SWISSPROT;Acc:P05737]	ENSF00000000779	YPL198W	cytoplasm,nucleolus	14.3	10.97	0.716	0.0033	60S ribosomal protein L7-B (L6B) (YL8B). [Source:Uniprot/SWISSPROT;Acc:Q12213]	ENSF00000000779	D protein pair
YGL082W	cytoplasm,nucleus	1.1	6.21	0.135	0.2007	Hypothetical 43.3 kDa protein in SCY1-DBP3 intergenic region. [Source:Uniprot/SWISSPROT;Acc:P53155]	ENSF00000002331	YPL191C	cytoplasm	0.1	5.68	0.141	0.3395	Uncharacterized protein YPL191C. [Source:Uniprot/SWISSPROT;Acc:Q08930]	ENSF00000002331	D protein pair
YGL134W	cytoplasm	0.4	4.66	0.121	0.2955	Uncharacterized protein YGL134W. [Source:Uniprot/SWISSPROT;Acc:P53124]	ENSF00000018976	YPL219W	cytoplasm,nucleus	0.2	4.51	0.137	0.4042	Cyclin, interacts with Pho85p cyclin-dependent kinase (Cdk) to phosphorylate and regulate glycogen synthase, also activates Pho85p for Glc8p phosphorylation; Pcl8p [Source:RefSeq_peptide;Acc:NP_015105]	ENSF00000018976	D protein pair
YGL139W	cell periphery	0.9	7.43	0.142	0.1283	Hypothetical 90.8 kDa protein in HUL5-SEC27 intergenic region. [Source:Uniprot/SWISSPROT;Acc:P53121]	ENSF00000004920	YPL221W	bud neck,cell periphery,vacuole	1.1	8	0.15	0.1208	Putative FAD transporter; required for uptake of FAD into endoplasmic reticulum; involved in cell wall maintenance; Flc1p [Source:RefSeq_peptide;Acc:NP_015103]	ENSF00000004920	D protein pair
YGL166W	cytoplasm,nucleus	0.7	7.69	0.117	0.5034	Transcriptional activator protein ACE1 (Copper-fist transcription factor). [Source:Uniprot/SWISSPROT;Acc:P15315]	ENSF00000020941	YPR008W	cytoplasm	1	8.74	0.127	0.2347	Transcriptional activator HAA1. [Source:Uniprot/SWISSPROT;Acc:Q12753]	ENSF00000113955	D protein pair
YGR092W	bud neck,cytoplasm	0.3	9.27	0.141	0.0718	Cell cycle protein kinase DBF2 (EC 2.7.11.1). [Source:Uniprot/SWISSPROT;Acc:P22204]	ENSF00000000720	YPR111W	cytoplasm	0.2	8.86	0.138	0.0772	Serine/threonine-protein kinase DBF20 (EC 2.7.11.1). [Source:Uniprot/SWISSPROT;Acc:P32328]	ENSF00000000720	D protein pair
YGR188C	nucleus,spindle pole,microtubule	0.1	6.69	0.113	0.404	Checkpoint serine/threonine-protein kinase BUB1 (EC 2.7.11.1). [Source:Uniprot/SWISSPROT;Acc:P41695]	ENSF00000003368	YJL013C	cytoplasm,nucleus	0.2	7.83	0.128	0.4202	Spindle assembly checkpoint component MAD3 (Mitotic MAD3 protein). [Source:Uniprot/SWISSPROT;Acc:P47074]	ENSF00000005705	D protein pair
YGR283C	nucleolus	1.5	10.04	0.126	0.3812	Uncharacterized protein YGR283C. [Source:Uniprot/SWISSPROT;Acc:P53336]	ENSF00000015037	YMR310C	nucleus	1.2	10.36	0.113	0.2911	Hypothetical 35.9 kDa protein in NIP1-GLC8 intergenic region. [Source:Uniprot/SWISSPROT;Acc:Q04867]	ENSF00000015037	D protein pair
YHR047C	cytoplasm,nucleus	1.5	5.01	0.215	0.1343	Alanine/arginine aminopeptidase (EC 3.4.11.-). [Source:Uniprot/SWISSPROT;Acc:P37898]	ENSF00000000142	YKL157W	cytoplasm,mitochondrion	3	7.96	0.216	0.0837	Aminopeptidase 2 (EC 3.4.11.-) (Aminopeptidase II) (AP-II) (YscII). [Source:Uniprot/SWISSPROT;Acc:P32454]	ENSF00000000142	D protein pair
YHR123W	punctate composite,Golgi	0.8	6.5	0.122	0.2249	Ethanolaminephosphotransferase (EC 2.7.8.1) (ETHPT). [Source:Uniprot/SWISSPROT;Acc:P22140]	ENSF00000001653	YNL130C	punctate composite	2.1	6.57	0.161	0.1834	Diacylglycerol cholinephosphotransferase (EC 2.7.8.2) (SN-1,2- diacylglycerol cholinephosphotransferase) (CHOPT). [Source:Uniprot/SWISSPROT;Acc:P17898]	ENSF00000001653	D protein pair
YHR133C	nuclear periphery	6.3	9.21	0.153	0.364	Uncharacterized protein YHR133C. [Source:Uniprot/SWISSPROT;Acc:P38837]	ENSF00000017618	YNL156C	ER	3.3	7.01	0.146	0.2416	Uncharacterized protein YNL156C. [Source:Uniprot/SWISSPROT;Acc:P53898]	ENSF00000017618	D protein pair
YHR146W	cell periphery	2	7.45	0.179	0.3344	Uncharacterized protein YHR146W. [Source:Uniprot/SWISSPROT;Acc:P38845]	ENSF00000025493	YNL173C	punctate composite	0.3	5.6	0.136	0.5872	Signal transduction protein MDG1 (Multicopy suppressor of defective G- protein 1). [Source:Uniprot/SWISSPROT;Acc:P53885]	ENSF00000113727	D protein pair
YHR206W	nucleus	1.1	7.04	0.141	0.1706	Transcription factor SKN7 (Peroxide sensitivity protein POS9). [Source:Uniprot/SWISSPROT;Acc:P38889]	ENSF00000001046	YJR147W	cytoplasm,nucleus	0.3	9.71	0.116	0.78	Uncharacterized protein YJR147W. [Source:Uniprot/SWISSPROT;Acc:P47175]	ENSF00000113389	D protein pair
YIL113W	mitochondrion	#N/A	7.99	0.088	0.3342	Probable tyrosine-protein phosphatase YIL113W (EC 3.1.3.48). [Source:Uniprot/SWISSPROT;Acc:P40479]	ENSF00000010983	YNL053W	cytoplasm	0.6	7.21	0.103	0.1919	Tyrosine-protein phosphatase MSG5 (EC 3.1.3.48). [Source:Uniprot/SWISSPROT;Acc:P38590]	ENSF00000010983	D protein pair
YIL158W	vacuole	2.7	7.35	0.116	0.2724	Hypothetical 22.8 kDa protein in FOX3-UBP7 intergenic region. [Source:Uniprot/SWISSPROT;Acc:P40451]	ENSF00000113297	YKR100C	cell periphery,bud	1	5.8	0.114	0.5504	Hypothetical 27.0 kDa protein in BAS1-SIR1 intergenic region. [Source:Uniprot/SWISSPROT;Acc:P36169]	ENSF00000026541	D protein pair
YJL190C	nucleolus,nucleus	39.1	10.76	0.812	0	40S ribosomal protein S22-A (S24) (YS22) (RP50) (YP58). [Source:Uniprot/SWISSPROT;Acc:P0C0W1]	ENSF00000002585	YLR367W	nucleolus	13.6	10.76	0.523	0.0046	40S ribosomal protein S22-B (S24) (YS22) (RP50) (YP58). [Source:Uniprot/SWISSPROT;Acc:Q3E7Y3]	ENSF00000002585	D protein pair
YKL032C	nucleus	0.6	8.45	0.171	0.1419	Intrastrand cross-link recognition protein (Structure-specific recognition protein) (SSRP). [Source:Uniprot/SWISSPROT;Acc:P33417]	ENSF00000000335	YMR072W	mitochondrion	2.6	10.51	0.246	0.5748	ARS-binding factor 2, mitochondrial precursor. [Source:Uniprot/SWISSPROT;Acc:Q02486]	ENSF00000002655	D protein pair
YKL068W	nuclear periphery	1.2	10.15	0.107	0.3781	Nucleoporin NUP100/NSP100 (Nuclear pore protein NUP100/NSP100). [Source:Uniprot/SWISSPROT;Acc:Q02629]	ENSF00000001794	YMR047C	cytoplasm,nucleus	1.6	10.13	0.121	0.314	Nucleoporin NUP116/NSP116 (Nuclear pore protein NUP116/NSP116). [Source:Uniprot/SWISSPROT;Acc:Q02630]	ENSF00000001794	D protein pair
YKL126W	cytoplasm	2.2	6.47	0.171	0.0597	Serine/threonine-protein kinase YPK1 (EC 2.7.11.1). [Source:Uniprot/SWISSPROT;Acc:P12688]	ENSF00000000423	YMR104C	cytoplasm,nucleus	0.3	7.68	0.131	0.1573	Serine/threonine-protein kinase YPK2/YKR2 (EC 2.7.11.1). [Source:Uniprot/SWISSPROT;Acc:P18961]	ENSF00000000423	D protein pair
YKL127W	cytoplasm	1.8	7.23	0.2	0.0786	Phosphoglucomutase-1 (EC 5.4.2.2) (Glucose phosphomutase 1) (PGM 1). [Source:Uniprot/SWISSPROT;Acc:P33401]	ENSF00000001501	YMR105C	cytoplasm,nucleus	0.3	6.6	0.308	0.0573	Phosphoglucomutase-2 (EC 5.4.2.2) (Glucose phosphomutase 2) (PGM 2). [Source:Uniprot/SWISSPROT;Acc:P37012]	ENSF00000001501	D protein pair
YKL129C	cytoplasm,actin	0.2	10.24	0.147	0.0933	Myosin-3. [Source:Uniprot/SWISSPROT;Acc:P36006]	ENSF00000000331	YMR109W	actin	0.4	10.09	0.185	0.0754	Myosin-5. [Source:Uniprot/SWISSPROT;Acc:Q04439]	ENSF00000000331	D protein pair
YKR078W	cytoplasm	0.1	6.07	0.133	0.7686	Hypothetical 68.3 kDa protein in SIS2-MTD1 intergenic region. [Source:Uniprot/SWISSPROT;Acc:P36158]	ENSF00000113454	YOR069W	endosome	0.6	4.93	0.137	0.2148	Vacuolar protein sorting-associated protein VPS5. [Source:Uniprot/SWISSPROT;Acc:Q92331]	ENSF00000001772	D protein pair
YLR270W	cytoplasm,nucleus	0.8	6.2	0.254	0.0741	Scavenger mRNA decapping enzyme DcpS (EC 3.-.-.-) (DCS-1) (Hint- related 7meGMP-directed hydrolase 1). [Source:Uniprot/SWISSPROT;Acc:Q06151]	ENSF00000004036	YOR173W	cytoplasm	0.1	9.25	0.157	0.1706	Protein DCS2 (Histidine triad protein). [Source:Uniprot/SWISSPROT;Acc:Q12123]	ENSF00000004036	D protein pair
YLR441C	cytoplasm,nucleus	31	10.79	0.696	0.0155	40S ribosomal protein S1-A (RP10A). [Source:Uniprot/SWISSPROT;Acc:P33442]	ENSF00000001566	YML063W	cytoplasm	11.2	10.81	0.769	0.003	40S ribosomal protein S1-B (RP10B). [Source:Uniprot/SWISSPROT;Acc:P23248]	ENSF00000001566	D protein pair
YLR457C	spindle pole	0.2	10.97	0.118	0.4149	NAP1-binding protein. [Source:Uniprot/SWISSPROT;Acc:P52919]	ENSF00000113582	YPR174C	nuclear periphery	0.7	10.68	0.116	0.4475	Protein of unknown function; green fluorescent protein (GFP)-fusion protein localizes to the nuclear periphery; potential Cdc28p substrate; Ypr174cp [Source:RefSeq_peptide;Acc:NP_015500]	ENSF00000114000	D protein pair
YML085C	cytoplasm,punctate composite,spindle pole,microtubule	2.6	4.81	0.277	0.0141	Tubulin alpha-1 chain. [Source:Uniprot/SWISSPROT;Acc:P09733]	ENSF00000000141	YML124C	cytoplasm,nucleus,spindle pole	3.5	4.92	0.241	0.0463	Tubulin alpha-3 chain. [Source:Uniprot/SWISSPROT;Acc:P09734]	ENSF00000000141	D protein pair
YML106W	cytoplasm,nucleus	12.7	5.92	0.256	0.0451	Orotate phosphoribosyltransferase 1 (EC 2.4.2.10) (OPRT 1) (OPRTase 1). [Source:Uniprot/SWISSPROT;Acc:P13298]	ENSF00000005435	YMR271C	cytoplasm	0.2	8.75	0.138	0.1381	Orotate phosphoribosyltransferase 2 (EC 2.4.2.10) (OPRT 2) (OPRTase 2). [Source:Uniprot/SWISSPROT;Acc:P30402]	ENSF00000005435	D protein pair
YMR183C	punctate composite,endosome	1.2	4.63	0.25	0.0826	Protein SSO2. [Source:Uniprot/SWISSPROT;Acc:P39926]	ENSF00000000555	YPL232W	lipid particle	1.5	5.06	0.193	0.0807	Protein SSO1. [Source:Uniprot/SWISSPROT;Acc:P32867]	ENSF00000000555	D protein pair
YMR233W	cytoplasm,nucleolus,nucleus	0.8	10.25	0.147	0.151	Hypothetical 26.5 kDa protein in FUS2-RNH1 intergenic region. [Source:Uniprot/SWISSPROT;Acc:Q05024]	ENSF00000003199	YOR295W	nucleolus	0.2	9.42	0.107	0.3836	Upstream activation factor subunit UAF30 (Upstream activation factor 30 KDa subunit) (p30). [Source:Uniprot/SWISSPROT;Acc:Q08747]	ENSF00000003199	D protein pair
YMR246W	lipid particle	5.5	6.52	0.236	0.1149	Long-chain-fatty-acid--CoA ligase 4 (EC 6.2.1.3) (Long-chain acyl-CoA synthetase 4) (Fatty acid activator 4). [Source:Uniprot/SWISSPROT;Acc:P47912]	ENSF00000000470	YOR317W	ER	1.9	7.58	0.243	0.1725	Long-chain-fatty-acid--CoA ligase 1 (EC 6.2.1.3) (Long-chain acyl-CoA synthetase 1) (Fatty acid activator 1). [Source:Uniprot/SWISSPROT;Acc:P30624]	ENSF00000000470	D protein pair
YNL104C	cytoplasm,mitochondrion	3.6	5.89	0.292	0.0406	2-isopropylmalate synthase (EC 2.3.3.13) (Alpha-isopropylmalate synthase) (Alpha-IPM synthetase). [Source:Uniprot/SWISSPROT;Acc:P06208]	ENSF00000009157	YOR108W	mitochondrion	2.4	6.75	0.248	0.0673	Alpha-isopropylmalate synthase II (2-isopropylmalate synthase), catalyzes the first step in the leucine biosynthesis pathway; the minor isozyme, responsible for the residual alpha-IPMS activity detected in a leu4 null mutant; Leu9p [Source:RefSeq_peptide;Acc:NP_014751]	ENSF00000009157	D protein pair
YNL106C	actin	0.3	8.97	0.13	0.1775	Uncharacterized protein YNL106C (EC 3.1.3.-). [Source:Uniprot/SWISSPROT;Acc:P50942]	ENSF00000001769	YOR109W	punctate composite	0.8	7.18	0.152	0.1377	Phosphatidylinositol 4,5-bisphosphate 5-phosphatase, synaptojanin-like protein with an N-terminal Sac1 domain, plays a role in a TGN (trans Golgi network)-to-early endosome pathway; hyperosmotic stress causes translocation to actin patches; Inp53p [Source:RefSeq_peptide;Acc:NP_014752]	ENSF00000001769	D protein pair
YNL299W	nucleolus	0.3	7.78	0.143	0.1925	Poly(A) RNA polymerase protein 1 (EC 2.7.7.-) (Topoisomerase 1-related protein TRF5). [Source:Uniprot/SWISSPROT;Acc:P48561]	ENSF00000002477	YOL115W	nucleus	0.7	5.26	0.148	0.177	Poly(A) RNA polymerase protein 2 (EC 2.7.7.-) (DNA polymerase sigma) (DNA polymerase kappa) (Topoisomerase 1-related protein TRF4). [Source:Uniprot/SWISSPROT;Acc:P53632]	ENSF00000002477	D protein pair
YOR227W	cytoplasm	0.4	9.6	0.149	0.2278	Uncharacterized protein YOR227W. [Source:Uniprot/SWISSPROT;Acc:Q12276]	ENSF00000012304	YPL137C	ER,cytoplasm	0.4	7.4	0.164	0.2017	GLC7-interacting protein 3. [Source:Uniprot/SWISSPROT;Acc:Q03016]	ENSF00000012304	D protein pair
YOR233W	cell periphery	0.7	10.3	0.124	0.3021	Serine/threonine-protein kinase KIN4 (EC 2.7.11.1). [Source:Uniprot/SWISSPROT;Acc:Q01919]	ENSF00000001529	YPL141C	cytoplasm	0.4	10.27	0.126	0.1924	Putative serine/threonine-protein kinase YPL141C (EC 2.7.11.1). [Source:Uniprot/SWISSPROT;Acc:Q03002]	ENSF00000000059	D protein pair
YAL017W	cytoplasm	0.4	5.56	0.126	0.1332	Probable serine/threonine-protein kinase YAL017W (EC 2.7.11.1). [Source:Uniprot/SWISSPROT;Acc:P31374]	ENSF00000005442	YOL045W	cytoplasm	0.4	5.57	0.151	0.1793	Probable serine/threonine-protein kinase YOL045W (EC 2.7.11.1). [Source:Uniprot/SWISSPROT;Acc:Q08217]	ENSF00000005442	S protein pair
YAL023C	ER	2.7	7.68	0.24	0.0873	Dolichyl-phosphate-mannose--protein mannosyltransferase 2 (EC 2.4.1.109). [Source:Uniprot/SWISSPROT;Acc:P31382]	ENSF00000001185	YOR321W	ER	0.7	6.89	0.145	0.1744	Dolichyl-phosphate-mannose--protein mannosyltransferase 3 (EC 2.4.1.109). [Source:Uniprot/SWISSPROT;Acc:P47190]	ENSF00000001185	S protein pair
YAL038W	cytoplasm	50.4	7.66	0.893	0.0374	Pyruvate kinase 1 (EC 2.7.1.40) (PK 1). [Source:Uniprot/SWISSPROT;Acc:P00549]	ENSF00000001112	YOR347C	cytoplasm	0.3	6.9	0.13	0.1635	Pyruvate kinase 2 (EC 2.7.1.40) (PK 2). [Source:Uniprot/SWISSPROT;Acc:P52489]	ENSF00000001112	S protein pair
YBL002W	nucleus	8.4	10.89	0.563	0.0199	Histone H2B.2. [Source:Uniprot/SWISSPROT;Acc:P02294]	ENSF00000000313	YDR224C	nucleus	21.2	10.92	0.658	0.0114	Histone H2B.1 (Suppressor of Ty protein 12). [Source:Uniprot/SWISSPROT;Acc:P02293]	ENSF00000000313	S protein pair
YBL027W	cytoplasm	23.6	11.93	0.708	0	60S ribosomal protein L19 (L23) (YL14) (RP33) (RP15L). [Source:Uniprot/SWISSPROT;Acc:P05735]	ENSF00000002257	YBR084C-A	cytoplasm		11.93	0.686	0	60S ribosomal protein L19 (L23) (YL14) (RP33) (RP15L). [Source:Uniprot/SWISSPROT;Acc:P05735]	ENSF00000002257	S protein pair
YBL039C	cytoplasm	6.6	5.93	0.309	0.0571	CTP synthase 1 (EC 6.3.4.2) (UTP--ammonia ligase 1) (CTP synthetase 1). [Source:Uniprot/SWISSPROT;Acc:P28274]	ENSF00000001953	YJR103W	cytoplasm	0.8	6.02	0.157	0.0792	CTP synthase 2 (EC 6.3.4.2) (UTP--ammonia ligase 2) (CTP synthetase 2). [Source:Uniprot/SWISSPROT;Acc:P38627]	ENSF00000001953	S protein pair
YBL054W	cytoplasm,nucleus	1.2	10.14	0.142	0.3511	Myb domain-containing protein YBL054W. [Source:Uniprot/SWISSPROT;Acc:P34219]	ENSF00000039750	YER088C	cytoplasm,nucleus	2.1	10.26	0.167	0.3068	Disrupter of telomere silencing protein 6. [Source:Uniprot/SWISSPROT;Acc:P40059]	ENSF00000039956	S protein pair
YBL056W	cytoplasm,nucleus	1.8	4.29	0.177	0.1293	Protein phosphatase 2C homolog 3 (EC 3.1.3.16) (PP2C-3). [Source:Uniprot/SWISSPROT;Acc:P34221]	ENSF00000000556	YER089C	cytoplasm,nucleus	0.8	4.7	0.142	0.15	Protein phosphatase 2C homolog 2 (EC 3.1.3.16) (PP2C-2). [Source:Uniprot/SWISSPROT;Acc:P39966]	ENSF00000000556	S protein pair
YBL068W	cytoplasm	2.8	6.35	0.199	0.0365	Probable ribose-phosphate pyrophosphokinase 4 (EC 2.7.6.1) (Phosphoribosyl pyrophosphate synthetase 4). [Source:Uniprot/SWISSPROT;Acc:P38063]	ENSF00000000693	YER099C	cytoplasm	1.1	6.43	0.133	0.0192	Ribose-phosphate pyrophosphokinase 2 (EC 2.7.6.1) (Phosphoribosyl pyrophosphate synthetase 2). [Source:Uniprot/SWISSPROT;Acc:P38620]	ENSF00000000693	S protein pair
YBL072C	cytoplasm	53.7	11.42	0.747	0	40S ribosomal protein S8 (S14) (YS9) (RP19). [Source:Uniprot/SWISSPROT;Acc:P05754]	ENSF00000001977	YER102W	cytoplasm	47.3	11.42	0.718	0	40S ribosomal protein S8 (S14) (YS9) (RP19). [Source:Uniprot/SWISSPROT;Acc:P05754]	ENSF00000001977	S protein pair
YBL075C	cytoplasm	0.2	4.89	0.177	0.0302	Heat shock protein SSA3. [Source:Uniprot/SWISSPROT;Acc:P09435]	ENSF00000000043	YER103W	cytoplasm	0.8	4.86	0.184	0.0323	Heat shock protein SSA4. [Source:Uniprot/SWISSPROT;Acc:P22202]	ENSF00000000043	S protein pair
YBL079W	nuclear periphery	1.1	6.04	0.151	0.1716	Nucleoporin NUP170 (Nuclear pore protein NUP170). [Source:Uniprot/SWISSPROT;Acc:P38181]	ENSF00000003326	YER105C	nuclear periphery	0.8	6.4	0.133	0.3825	Nucleoporin NUP157 (Nuclear pore protein NUP157). [Source:Uniprot/SWISSPROT;Acc:P40064]	ENSF00000003326	S protein pair
YBL087C	nucleus	54.2	11.11	0.624	0	60S ribosomal protein L23 (L17). [Source:Uniprot/SWISSPROT;Acc:P04451]	ENSF00000002836	YER117W	nucleus	50.3	11.11	0.648	0	60S ribosomal protein L23 (L17). [Source:Uniprot/SWISSPROT;Acc:P04451]	ENSF00000002836	S protein pair
YBR009C	nucleus	17.3	11.95	0.734	0	Histone H4. [Source:Uniprot/SWISSPROT;Acc:P02309]	ENSF00000001546	YNL030W	nucleus	23.9	11.95	0.627	0	Histone H4. [Source:Uniprot/SWISSPROT;Acc:P02309]	ENSF00000001546	S protein pair
YBR014C	vacuole	2.5	5.91	0.154	0.3972	Putative glutaredoxin-like protein YBR014C precursor. [Source:Uniprot/SWISSPROT;Acc:P38068]	ENSF00000010538	YDL010W	vacuole	1	6.32	0.109	0.2286	Glutaredoxin-like protein YDL010W precursor. [Source:Uniprot/SWISSPROT;Acc:Q12438]	ENSF00000010538	S protein pair
YBR048W	cytoplasm	15	11.55	0.733	0	40S ribosomal protein S11 (S18) (YS12) (RP41). [Source:Uniprot/SWISSPROT;Acc:P26781]	ENSF00000002440	YDR025W	cytoplasm	23.5	11.55	0.705	0	40S ribosomal protein S11 (S18) (YS12) (RP41). [Source:Uniprot/SWISSPROT;Acc:P26781]	ENSF00000002440	S protein pair
YBR052C	punctate composite	2.4	5.03	0.149	0.3013	Uncharacterized protein YBR052C. [Source:Uniprot/SWISSPROT;Acc:P38234]	ENSF00000005859	YDR032C	punctate composite	5.7	5.61	0.367	0.0925	Protoplast secreted protein 2 precursor. [Source:Uniprot/SWISSPROT;Acc:Q12335]	ENSF00000005859	S protein pair
YBR066C	cytoplasm,nucleus	1	10.61	0.124	0.2682	Probable transcriptional regulator NRG2. [Source:Uniprot/SWISSPROT;Acc:P38082]	ENSF00000005252	YDR043C	cytoplasm,nucleus	0.1	9.01	0.106	0.2656	Transcriptional regulator NRG1 (Zinc finger protein MSS1). [Source:Uniprot/SWISSPROT;Acc:Q03125]	ENSF00000005252	S protein pair
YBR082C	cytoplasm,nucleus	9.7	6.5	0.313	0.0084	Ubiquitin-conjugating enzyme E2 4 (EC 6.3.2.19) (Ubiquitin-protein ligase 4) (Ubiquitin carrier protein 4). [Source:Uniprot/SWISSPROT;Acc:P15731]	ENSF00000000140	YDR059C	cytoplasm,nucleus	0.6	6.76	0.186	0.0308	Ubiquitin-conjugating enzyme E2-16 kDa (EC 6.3.2.19) (Ubiquitin- protein ligase) (Ubiquitin carrier protein). [Source:Uniprot/SWISSPROT;Acc:P15732]	ENSF00000000140	S protein pair
YBR089C-A	nucleus		10.8	0.259	0.0566	Nonhistone chromosomal protein 6B. [Source:Uniprot/SWISSPROT;Acc:P11633]	ENSF00000002926	YPR052C	nucleus	4	10.58	0.351	0.0375	Nonhistone chromosomal protein 6A. [Source:Uniprot/SWISSPROT;Acc:P11632]	ENSF00000002926	S protein pair
YBR117C	cytoplasm,nucleus	0.1	6.07	0.168	0.1372	Transketolase 2 (EC 2.2.1.1) (TK 2). [Source:Uniprot/SWISSPROT;Acc:P33315]	ENSF00000005967	YPR074C	cytoplasm,nucleus	11.2	7.01	0.489	0.0757	Transketolase 1 (EC 2.2.1.1) (TK 1). [Source:Uniprot/SWISSPROT;Acc:P23254]	ENSF00000005967	S protein pair
YBR118W	cytoplasm	49.6	9.72	0.876	0	Elongation factor 1-alpha (EF-1-alpha) (Translation elongation factor 1A) (Eukaryotic elongation factor 1A) (eEF1A). [Source:Uniprot/SWISSPROT;Acc:P02994]	ENSF00000000023	YPR080W	cytoplasm	49.7	9.72	0.871	0	Elongation factor 1-alpha (EF-1-alpha) (Translation elongation factor 1A) (Eukaryotic elongation factor 1A) (eEF1A). [Source:Uniprot/SWISSPROT;Acc:P02994]	ENSF00000000023	S protein pair
YBR121C	cytoplasm	8.6	5.88	0.414	0.0305	Glycyl-tRNA synthetase 1 (EC 6.1.1.14) (Glycine--tRNA ligase 1) (GlyRS 1) (GlyRS1). [Source:Uniprot/SWISSPROT;Acc:P38088]	ENSF00000003273	YPR081C	cytoplasm	0.4	7.5	0.134	0.2754	Glycyl-tRNA synthetase 2 (EC 6.1.1.14) (Glycine--tRNA ligase 2) (GlyRS 2) (GlyRS2). [Source:Uniprot/SWISSPROT;Acc:Q06817]	ENSF00000003273	S protein pair
YBR140C	cytoplasm	0.8	6.54	0.14	0.2089	Inhibitory regulator protein IRA1. [Source:Uniprot/SWISSPROT;Acc:P18963]	ENSF00000002818	YOL081W	cytoplasm	0.9	7.04	0.139	0.2206	Inhibitory regulator protein IRA2. [Source:Uniprot/SWISSPROT;Acc:P19158]	ENSF00000002818	S protein pair
YBR150C	cytoplasm,nucleus	0.4	5.15	0.14	0.4089	Probable transcriptional regulatory protein YBR150C. [Source:Uniprot/SWISSPROT;Acc:P38114]	ENSF00000017414	YOL089C	cytoplasm,nucleus	0.6	7.67	0.139	0.306	Halotolerance protein 9. [Source:Uniprot/SWISSPROT;Acc:Q12180]	ENSF00000017414	S protein pair
YBR161W	vacuole	0.4	9.86	0.134	0.1163	Mannosyl phosphorylinositol ceramide synthase CSH1 (EC 2.-.-.-) (CSG1/SUR1 homolog 1). [Source:Uniprot/SWISSPROT;Acc:P38287]	ENSF00000008172	YPL057C	vacuole	0.7	9.62	0.157	0.0923	Mannosyl phosphorylinositol ceramide synthase SUR1 (EC 2.-.-.-). [Source:Uniprot/SWISSPROT;Acc:P33300]	ENSF00000008172	S protein pair
YBR169C	cytoplasm	0.4	5.38	0.192	0.1098	Heat shock protein homolog SSE2. [Source:Uniprot/SWISSPROT;Acc:P32590]	ENSF00000001111	YPL106C	cytoplasm	8	4.97	0.521	0.056	Heat shock protein homolog SSE1 (Chaperone protein MSI3). [Source:Uniprot/SWISSPROT;Acc:P32589]	ENSF00000001111	S protein pair
YBR172C	cytoplasm	1.1	9.54	0.157	0.3294	Protein SMY2 (Suppressor of MYO2-66 protein). [Source:Uniprot/SWISSPROT;Acc:P32909]	ENSF00000012669	YPL105C	cytoplasm	1.2	7.96	0.162	0.2979	Uncharacterized protein YPL105C. [Source:Uniprot/SWISSPROT;Acc:Q02875]	ENSF00000012669	S protein pair
YBR189W	cytoplasm	25.7	10.9	0.81	0	40S ribosomal protein S9-B (S13) (YS11) (RP21) (YP28). [Source:Uniprot/SWISSPROT;Acc:P05755]	ENSF00000002611	YPL081W	cytoplasm	4.5	10.8	0.507	0.0082	40S ribosomal protein S9-A (S13) (YS11) (RP21) (YP28). [Source:Uniprot/SWISSPROT;Acc:O13516]	ENSF00000002611	S protein pair
YBR191W	cytoplasm	64.7	11.2	0.691	0	60S ribosomal protein L21-A. [Source:Uniprot/SWISSPROT;Acc:Q02753]	ENSF00000001031	YPL079W	cytoplasm	85.7	11.2	0.733	0.0065	60S ribosomal protein L21-B. [Source:Uniprot/SWISSPROT;Acc:Q12672]	ENSF00000001031	S protein pair
YBR216C	cytoplasm	0.4	5.35	0.141	0.3897	YAP1-binding protein 1 (Activator of YAP1). [Source:Uniprot/SWISSPROT;Acc:P38315]	ENSF00000017628	YGL060W	cytoplasm	0.6	5.03	0.148	0.3149	YAP1-binding protein 2. [Source:Uniprot/SWISSPROT;Acc:P53169]	ENSF00000017628	S protein pair
YBR218C	cytoplasm	2.4	6.47	0.308	0.0182	Pyruvate carboxylase 2 (EC 6.4.1.1) (Pyruvic carboxylase 2) (PCB 2). [Source:Uniprot/SWISSPROT;Acc:P32327]	ENSF00000000676	YGL062W	cytoplasm	1.1	6.17	0.261	0.0205	Pyruvate carboxylase 1 (EC 6.4.1.1) (Pyruvic carboxylase 1) (PCB 1). [Source:Uniprot/SWISSPROT;Acc:P11154]	ENSF00000000676	S protein pair
YBR242W	cytoplasm,nucleus	1.5	6.89	0.146	0.1162	Uncharacterized protein YBR242W. [Source:Uniprot/SWISSPROT;Acc:P38331]	ENSF00000003477	YGL101W	cytoplasm,nucleus	1	5.5	0.184	0.1564	Uncharacterized protein YGL101W. [Source:Uniprot/SWISSPROT;Acc:P53144]	ENSF00000003477	S protein pair
YCL011C	nucleus	7.2	6.16	0.168	0.2045	Single-strand telomeric DNA-binding protein GBP2 (G-strand-binding protein 2) (RAP1 localization factor 6). [Source:Uniprot/SWISSPROT;Acc:P25555]	ENSF00000001365	YNL004W	nucleus	1.5	6.6	0.153	0.2201	Protein HRB1 (Protein TOM34). [Source:Uniprot/SWISSPROT;Acc:P38922]	ENSF00000001365	S protein pair
YCL050C	cytoplasm,nucleus	4.3	4.77	0.331	0.1614	Protein APA1 [Includes: 5',5'''-P-1,P-4-tetraphosphate phosphorylase (EC 2.7.7.53) (Diadenosine 5',5'''-P1,P4-tetraphosphate phosphorylase) (AP-4-A phosphorylase) (AP,A phosphorylase) (ATP adenylyltransferase); ADP-sulfurylase (EC 2.7.7.5)]. [Source:Uniprot/SWISSPROT;Acc:P16550]	ENSF00000011174	YDR530C	cytoplasm,nucleus	0.2	5.3	0.141	0.1604	5',5'''-P-1,P-4-tetraphosphate phosphorylase 2 (EC 2.7.7.53) (Diadenosine 5',5'''-P1,P4-tetraphosphate phosphorylase) (AP-4-A phosphorylase) (Ap4A phosphorylase II) (AP,A phosphorylase) (ATP adenylyltransferase). [Source:Uniprot/SWISSPROT;Acc:P22108]	ENSF00000011174	S protein pair
YCR034W	ER	6.1	10.35	0.239	0.0772	Elongation of fatty acids protein 2 (GNS1 protein) (v-SNARE bypass mutant gene 2 protein). [Source:Uniprot/SWISSPROT;Acc:P25358]	ENSF00000007705	YJL196C	ER	6.5	10.2	0.134	0.2644	Elongation of fatty acids protein 1. [Source:Uniprot/SWISSPROT;Acc:P39540]	ENSF00000007705	S protein pair
YCR048W	ER	1.2	8.27	0.114	0.2782	Sterol O-acyltransferase 1 (EC 2.3.1.26) (Sterol-ester synthase 1). [Source:Uniprot/SWISSPROT;Acc:P25628]	ENSF00000002289	YNR019W	ER	0.4	7.71	0.192	0.1531	Sterol O-acyltransferase 2 (EC 2.3.1.26) (Sterol-ester synthase 2). [Source:Uniprot/SWISSPROT;Acc:P53629]	ENSF00000002289	S protein pair
YCR067C	ER	1.1	4.45	0.134	0.377	Protein SED4. [Source:Uniprot/SWISSPROT;Acc:P25365]	ENSF00000014091	YNR026C	ER	0.8	6.75	0.137	0.2175	Membrane glycoprotein SEC12. [Source:Uniprot/SWISSPROT;Acc:P11655]	ENSF00000014091	S protein pair
YCR069W	vacuole	1.1	6.9	0.181	0.3044	Peptidyl-prolyl cis-trans isomerase CPR4 precursor (EC 5.2.1.8) (PPIase) (Rotamase). [Source:Uniprot/SWISSPROT;Acc:P25334]	ENSF00000026405	YNR028W	vacuole	0.7	7.02	0.137	0.4437	Peptidyl-prolyl cis-trans isomerase CYP8 (EC 5.2.1.8) (PPIase) (Rotamase). [Source:Uniprot/SWISSPROT;Acc:P53728]	ENSF00000026405	S protein pair
YDL061C	cytoplasm	23.4	10.8	0.76	0.0152	40S ribosomal protein S29-B (S36) (YS29). [Source:Uniprot/SWISSPROT;Acc:P41058]	ENSF00000007139	YLR388W	cytoplasm	38.2	11.06	0.653	0.0254	40S ribosomal protein S29-A (S36) (YS29). [Source:Uniprot/SWISSPROT;Acc:P41057]	ENSF00000007139	S protein pair
YDL088C	nuclear periphery	0.8	8.04	0.139	0.3355	Nucleoporin ASM4 (Nuclear pore protein NUP59). [Source:Uniprot/SWISSPROT;Acc:Q05166]	ENSF00000015699	YMR153W	nuclear periphery	1	10.33	0.109	0.4264	Nucleoporin NUP53 (Nuclear pore protein NUP53). [Source:Uniprot/SWISSPROT;Acc:Q03790]	ENSF00000015699	S protein pair
YDL130W-A	mitochondrion		10.67	0.172	0.323	ATPase-stabilizing factor 9 kDa, mitochondrial precursor. [Source:Uniprot/SWISSPROT;Acc:P01098]	ENSF00000017607	YDL181W	mitochondrion	1.2	10.86	0.13	0.1277	ATPase inhibitor, mitochondrial precursor. [Source:Uniprot/SWISSPROT;Acc:P01097]	ENSF00000013771	S protein pair
YDL131W	nucleus	3	6.25	0.329	0.0264	Homocitrate synthase, mitochondrial precursor (EC 2.3.3.14). [Source:Uniprot/SWISSPROT;Acc:Q12122]	ENSF00000008475	YDL182W	nucleus	4.8	7.25	0.321	0.0335	Homocitrate synthase, cytosolic isozyme (EC 2.3.3.14). [Source:Uniprot/SWISSPROT;Acc:P48570]	ENSF00000008475	S protein pair
YDL134C	cytoplasm,nucleus	1.3	4.46	0.146	0.022	Serine/threonine-protein phosphatase PP2A-1 catalytic subunit (EC 3.1.3.16). [Source:Uniprot/SWISSPROT;Acc:P23594]	ENSF00000000796	YDL188C	cytoplasm,nucleus	1.8	4.48	0.16	0.0235	Serine/threonine-protein phosphatase PP2A-2 catalytic subunit (EC 3.1.3.16). [Source:Uniprot/SWISSPROT;Acc:P23595]	ENSF00000000796	S protein pair
YDL161W	actin	0.8	5.66	0.14	0.1397	Epsin-1. [Source:Uniprot/SWISSPROT;Acc:Q12518]	ENSF00000000658	YLR206W	actin	0.9	5.21	0.183	0.1227	Epsin-2. [Source:Uniprot/SWISSPROT;Acc:Q05785]	ENSF00000000658	S protein pair
YDL224C	cytoplasm	0.7	6.95	0.122	0.3513	Putative RNA binding protein and partially redundant Whi3p homolog that regulates the cell size requirement for passage through Start and commitment to cell division; Whi4p [Source:RefSeq_peptide;Acc:NP_010057]	ENSF00000009820	YNL197C	cytoplasm	0.8	8.53	0.143	0.2712	Protein WHI3. [Source:Uniprot/SWISSPROT;Acc:P34761]	ENSF00000009820	S protein pair
YDL229W	cytoplasm	44.3	5.18	0.82	0.0023	Heat shock protein SSB1 (Cold-inducible protein YG101). [Source:Uniprot/SWISSPROT;Acc:P11484]	ENSF00000000043	YNL209W	cytoplasm	14.8	5.24	0.772	0.0024	Heat shock protein SSB2. [Source:Uniprot/SWISSPROT;Acc:P40150]	ENSF00000000043	S protein pair
YDR066C	cytoplasm	0.3	4.78	0.086	0.5727	Uncharacterized protein YDR066C. [Source:Uniprot/SWISSPROT;Acc:Q12378]	ENSF00000112881	YER139C	cytoplasm	0.2	4.65	0.142	0.1452	Uncharacterized protein YER139C. [Source:Uniprot/SWISSPROT;Acc:P40084]	ENSF00000021420	S protein pair
YDR096W	nucleus	0.3	7.49	0.149	0.3647	Transcriptional activator/repressor GIS1. [Source:Uniprot/SWISSPROT;Acc:Q03833]	ENSF00000001132	YER169W	nucleus	0.8	9.84	0.118	0.1791	DNA damage-responsive transcriptional repressor RPH1. [Source:Uniprot/SWISSPROT;Acc:P39956]	ENSF00000001132	S protein pair
YDR098C	cytoplasm,nucleus	1.9	4.37	0.177	0.1159	Monothiol glutaredoxin-3. [Source:Uniprot/SWISSPROT;Acc:Q03835]	ENSF00000001984	YER174C	cytoplasm,nucleus	2	4.39	0.144	0.1351	Monothiol glutaredoxin-4. [Source:Uniprot/SWISSPROT;Acc:P32642]	ENSF00000001984	S protein pair
YDR147W	cytoplasm	0.4	5.69	0.134	0.4053	Ethanolamine kinase (EC 2.7.1.82) (EK). [Source:Uniprot/SWISSPROT;Acc:Q03764]	ENSF00000010059	YLR133W	cytoplasm	0.3	5.43	0.154	0.1862	Choline kinase (EC 2.7.1.32). [Source:Uniprot/SWISSPROT;Acc:P20485]	ENSF00000010059	S protein pair
YDR185C	mitochondrion	0.2	10.3	0.116	0.2555	Mitochondrial protein of unknown function; has similarity to Ups1p, which is involved in regulation of alternative topogenesis of the dynamin-related GTPase Mgm1p; Ydr185cp [Source:RefSeq_peptide;Acc:NP_010471]	ENSF00000002203	YLR168C	mitochondrion	0.9	8.19	0.172	0.0836	Protein MSF1. [Source:Uniprot/SWISSPROT;Acc:P35200]	ENSF00000002203	S protein pair
YDR247W	cytoplasm	0.2	6.88	0.169	0.2746	Serine/threonine-protein kinase VHS1 (EC 2.7.11.1) (Viable in a HAL3 SIT4 background protein 1). [Source:Uniprot/SWISSPROT;Acc:Q03785]	ENSF00000009842	YPL026C	cytoplasm	1.3	4.91	0.151	0.1965	Serine/threonine-protein kinase SKS1 (EC 2.7.11.1) (Suppressor kinase of SNF3). [Source:Uniprot/SWISSPROT;Acc:Q12505]	ENSF00000009842	S protein pair
YDR252W	cytoplasm	0.2	9.2	0.121	0.3292	Nascent polypeptide-associated complex subunit beta BTT1 (BTF3 homolog BTT1). [Source:Uniprot/SWISSPROT;Acc:P40314]	ENSF00000001711	YPL037C	cytoplasm	22	6.53	0.615	0.1295	Nascent polypeptide-associated complex subunit beta EGD2 (NAC-beta) (Beta-NAC) (BTF3 homolog EGD1) (GAL4 DNA-binding enhancer protein 1). [Source:Uniprot/SWISSPROT;Acc:Q02642]	ENSF00000001711	S protein pair
YDR253C	cytoplasm,nucleus	0.2	10.67	0.122	0.2403	Transcriptional regulator MET32 (Methionine-requiring protein 32). [Source:Uniprot/SWISSPROT;Acc:Q12041]	ENSF00000016466	YPL038W	cytoplasm,nucleus	0.8	9.98	0.095	0.3162	Transcriptional regulator MET31 (Methionine-requiring protein 31). [Source:Uniprot/SWISSPROT;Acc:Q03081]	ENSF00000016466	S protein pair
YDR312W	nucleolus,nucleus	1.5	9.79	0.16	0.0172	Ribosome biogenesis protein SSF2. [Source:Uniprot/SWISSPROT;Acc:Q12153]	ENSF00000004192	YHR066W	nucleolus,nucleus	1.7	10.05	0.189	0.0127	Ribosome biogenesis protein SSF1. [Source:Uniprot/SWISSPROT;Acc:P38789]	ENSF00000004192	S protein pair
YDR368W	cytoplasm,nucleus	2.6	7.13	0.26	0.1116	Putative reductase 1 (EC 1.1.1.-). [Source:Uniprot/SWISSPROT;Acc:Q12458]	ENSF00000000103	YOR120W	cytoplasm,nucleus	0.3	8.16	0.209	0.1223	Protein GCY (EC 1.1.1.-). [Source:Uniprot/SWISSPROT;Acc:P14065]	ENSF00000000103	S protein pair
YDR385W	cytoplasm	23.1	6.25	0.8	0	Elongation factor 2 (EF-2) (Translation elongation factor 2) (Eukaryotic elongation factor 2) (eEF2) (Ribosomal translocase). [Source:Uniprot/SWISSPROT;Acc:P32324]	ENSF00000000255	YOR133W	cytoplasm	23.9	6.25	0.804	0	Elongation factor 2 (EF-2) (Translation elongation factor 2) (Eukaryotic elongation factor 2) (eEF2) (Ribosomal translocase). [Source:Uniprot/SWISSPROT;Acc:P32324]	ENSF00000000255	S protein pair
YDR409W	cytoplasm,nucleus	0.1	6.91	0.116	0.3119	E3 SUMO--protein ligase SIZ1 (EC 6.-.-.-) (SAP and Miz-finger domain- containing protein 1) (Ubiquitin-like--protein ligase 1). [Source:Uniprot/SWISSPROT;Acc:Q04195]	ENSF00000000940	YOR156C	cytoplasm,nucleus	0.1	7.23	0.113	0.3906	E3 SUMO--protein ligase SIZ2 (EC 6.-.-.-) (SAP and Miz-finger domain- containing protein 2). [Source:Uniprot/SWISSPROT;Acc:Q12216]	ENSF00000000940	S protein pair
YDR418W	cytoplasm	23.1	10.2	0.766	0	60S ribosomal protein L12 (L15) (YL23). [Source:Uniprot/SWISSPROT;Acc:P17079]	ENSF00000001150	YEL054C	cytoplasm	18.6	10.2	0.605	0	60S ribosomal protein L12 (L15) (YL23). [Source:Uniprot/SWISSPROT;Acc:P17079]	ENSF00000001150	S protein pair
YDR423C	cytoplasm,nucleus	0.3	7.03	0.111	0.5648	AP-1-like transcription activator YAP2 (Transcription factor CAD1) (Cadmium resistance protein 1). [Source:Uniprot/SWISSPROT;Acc:P24813]	ENSF00000112950	YML007W	cytoplasm,nucleus	1.7	4.64	0.146	0.338	AP-1-like transcription factor YAP1 (Phenanthroline resistance protein PAR1) (Pleiotropic drug resistance protein PDR4). [Source:Uniprot/SWISSPROT;Acc:P19880]	ENSF00000025258	S protein pair
YDR447C	cytoplasm	34.5	11.28	0.757	0	40S ribosomal protein S17-B (RP51B). [Source:Uniprot/SWISSPROT;Acc:P14127]	ENSF00000002308	YML024W	cytoplasm	36.4	11.28	0.81	0.0093	40S ribosomal protein S17-A (RP51A). [Source:Uniprot/SWISSPROT;Acc:P02407]	ENSF00000002308	S protein pair
YDR450W	cytoplasm	33.7	11.06	0.775	0	40S ribosomal protein S18. [Source:Uniprot/SWISSPROT;Acc:P35271]	ENSF00000002514	YML026C	cytoplasm	29.3	11.06	0.733	0	40S ribosomal protein S18. [Source:Uniprot/SWISSPROT;Acc:P35271]	ENSF00000002514	S protein pair
YDR458C	nuclear periphery	0.4	7.78	0.129	0.5166	Hypothetical 76.4 kDa protein in GUK1-MFA1 intergenic region. [Source:Uniprot/SWISSPROT;Acc:Q03281]	ENSF00000010554	YML034W	nuclear periphery	0.3	5.35	0.13	0.3722	Protein SRC1. [Source:Uniprot/SWISSPROT;Acc:Q03707]	ENSF00000010554	S protein pair
YDR483W	vacuole	5.1	5.17	0.279	0.1647	Glycolipid 2-alpha-mannosyltransferase (EC 2.4.1.131) (Alpha-1,2- mannosyltransferase). [Source:Uniprot/SWISSPROT;Acc:P27809]	ENSF00000002711	YPL053C	vacuole	1.7	5.25	0.16	0.4149	Mannosyltransferase KTR6 (EC 2.4.1.131) (Mannosylphosphate transferase MNN6). [Source:Uniprot/SWISSPROT;Acc:P54070]	ENSF00000002711	S protein pair
YDR492W	ER	3.7	8.47	0.193	0.1989	ADIPOR-like receptor IZH1 (Implicated in zinc homeostasis protein 1). [Source:Uniprot/SWISSPROT;Acc:Q03419]	ENSF00000001052	YOL101C	ER	0.9	8.09	0.121	0.6359	ADIPOR-like receptor IZH4 (Implicated in zinc homeostasis protein 4). [Source:Uniprot/SWISSPROT;Acc:Q99393]	ENSF00000113796	S protein pair
YDR505C	cytoplasm	0.8	6.48	0.148	0.2498	Protein PSP1 (Protein GIN5). [Source:Uniprot/SWISSPROT;Acc:P50896]	ENSF00000017631	YLR177W	cytoplasm	0.9	9.38	0.125	0.1829	Uncharacterized protein YLR177W. [Source:Uniprot/SWISSPROT;Acc:Q06251]	ENSF00000017631	S protein pair
YER031C	cytoplasm,nucleus	3.4	4.81	0.156	0.0826	GTP-binding protein YPT31/YPT8 (Rab GTPase YPT31). [Source:Uniprot/SWISSPROT;Acc:P38555]	ENSF00000000282	YGL210W	cytoplasm,nucleus	1.1	5.22	0.152	0.041	GTP-binding protein YPT32/YPT11 (Rab GTPase YPT32). [Source:Uniprot/SWISSPROT;Acc:P51996]	ENSF00000000282	S protein pair
YER054C	cytoplasm,punctate composite	#N/A	9.4	0.136	0.225	GLC7-interacting protein 2. [Source:Uniprot/SWISSPROT;Acc:P40036]	ENSF00000018997	YIL045W	cytoplasm,punctate composite	0.2	8.95	0.136	0.3033	GSY2-interacting protein PIG2. [Source:Uniprot/SWISSPROT;Acc:P40187]	ENSF00000018997	S protein pair
YER056C-A	cytoplasm		11.56	0.763	0.0152	60S ribosomal protein L34-A. [Source:Uniprot/SWISSPROT;Acc:P87262]	ENSF00000003094	YIL052C	cytoplasm	34.4	11.56	0.781	0	60S ribosomal protein L34-B. [Source:Uniprot/SWISSPROT;Acc:P40525]	ENSF00000003094	S protein pair
YER081W	cytoplasm	0.6	5.37	0.328	0.0318	D-3-phosphoglycerate dehydrogenase 1 (EC 1.1.1.95) (3-PGDH 1). [Source:Uniprot/SWISSPROT;Acc:P40054]	ENSF00000002233	YIL074C	cytoplasm	1.2	6.39	0.237	0.0282	D-3-phosphoglycerate dehydrogenase 2 (EC 1.1.1.95) (3-PGDH 2). [Source:Uniprot/SWISSPROT;Acc:P40510]	ENSF00000002233	S protein pair
YER131W	cytoplasm	8.4	11.6	0.711	0.0078	40S ribosomal protein S26-B. [Source:Uniprot/SWISSPROT;Acc:P39939]	ENSF00000002038	YGL189C	cytoplasm	76.1	11.49	0.781	0	40S ribosomal protein S26-A. [Source:Uniprot/SWISSPROT;Acc:P39938]	ENSF00000002038	S protein pair
YER132C	cytoplasm	0.4	7.8	0.12	0.2643	Negative regulator of sporulation PMD1. [Source:Uniprot/SWISSPROT;Acc:P32634]	ENSF00000014532	YGL197W	cytoplasm	0.4	7.72	0.125	0.2187	Negative regulator of sporulation MDS3 (MCK1 dosage suppressor 3). [Source:Uniprot/SWISSPROT;Acc:P53094]	ENSF00000014532	S protein pair
YFR014C	cytoplasm	0.4	6.01	0.163	0.1974	Calcium/calmodulin-dependent protein kinase I (EC 2.7.11.17). [Source:Uniprot/SWISSPROT;Acc:P27466]	ENSF00000000342	YOL016C	cytoplasm	0.6	5.92	0.164	0.1377	Calcium/calmodulin-dependent protein kinase II (EC 2.7.11.17). [Source:Uniprot/SWISSPROT;Acc:P22517]	ENSF00000000342	S protein pair
YFR040W	cytoplasm	0.6	4.39	0.157	0.1321	SIT4-associating protein SAP155. [Source:Uniprot/SWISSPROT;Acc:P43612]	ENSF00000008328	YGL229C	cytoplasm	0.3	4.47	0.166	0.309	SIT4-associating protein SAP4. [Source:Uniprot/SWISSPROT;Acc:P53036]	ENSF00000008328	S protein pair
YFR053C	cytoplasm	3.7	5.19	0.461	0.0722	Hexokinase-1 (EC 2.7.1.1) (Hexokinase-A) (Hexokinase PI). [Source:Uniprot/SWISSPROT;Acc:P04806]	ENSF00000000375	YGL253W	cytoplasm	19.3	5.02	0.643	0.0706	Hexokinase-2 (EC 2.7.1.1) (Hexokinase-B) (Hexokinase PII). [Source:Uniprot/SWISSPROT;Acc:P04807]	ENSF00000000375	S protein pair
YGL031C	cytoplasm	50.1	11.9	0.759	0.0095	60S ribosomal protein L24-A (L30A) (RP29) (YL21). [Source:Uniprot/SWISSPROT;Acc:P04449]	ENSF00000002761	YGR148C	cytoplasm	55.8	11.97	0.756	0.0091	60S ribosomal protein L24-B (L30B) (RP29) (YL21). [Source:Uniprot/SWISSPROT;Acc:P24000]	ENSF00000002761	S protein pair
YGL049C	cytoplasm	0.7	7.69	0.177	0.2349	Eukaryotic initiation factor 4F subunit p130 (eIF4F p130) (eIF-4F p130) (mRNA cap-binding protein complex subunit p130). [Source:Uniprot/SWISSPROT;Acc:P39936]	ENSF00000000895	YGR162W	cytoplasm	3.4	5.91	0.254	0.1674	Eukaryotic initiation factor 4F subunit p150 (eIF4F p150) (eIF-4F p150) (mRNA cap-binding protein complex subunit p150). [Source:Uniprot/SWISSPROT;Acc:P39935]	ENSF00000000895	S protein pair
YGL135W	cytoplasm	61.7	10.51	0.832	0	60S ribosomal protein L1 (L10a). [Source:Uniprot/SWISSPROT;Acc:P53030]	ENSF00000002079	YPL220W	cytoplasm	44.8	10.51	0.821	0	60S ribosomal protein L1 (L10a). [Source:Uniprot/SWISSPROT;Acc:P53030]	ENSF00000002079	S protein pair
YGR008C	cytoplasm,nucleus	5.8	9.08	0.339	0.0897	ATPase-stabilizing factor 15 kDa protein. [Source:Uniprot/SWISSPROT;Acc:P16965]	ENSF00000017611	YLR327C	cytoplasm,nucleus	0.8	10.58	0.233	0.1495	STF2-like protein YLR327C. [Source:Uniprot/SWISSPROT;Acc:Q06177]	ENSF00000017611	S protein pair
YGR010W	cytoplasm,nucleus	0.4	5.78	0.146	0.11	Nicotinamide-nucleotide adenylyltransferase 2 (EC 2.7.7.1) (NAD(+) pyrophosphorylase 2) (NAD(+) diphosphorylase 2) (NMN adenylyltransferase 2). [Source:Uniprot/SWISSPROT;Acc:P53204]	ENSF00000001548	YLR328W	cytoplasm,nucleus	0.8	6.89	0.209	0.0618	Nicotinamide-nucleotide adenylyltransferase 1 (EC 2.7.7.1) (NAD(+) pyrophosphorylase 1) (NAD(+) diphosphorylase 1) (NMN adenylyltransferase 1). [Source:Uniprot/SWISSPROT;Acc:Q06178]	ENSF00000001548	S protein pair
YGR027C	cytoplasm	14.4	11.13	0.716	0	40S ribosomal protein S25-A precursor (S31) (YS23) (RP45). [Source:Uniprot/SWISSPROT;Acc:Q3E792]	ENSF00000002840	YLR333C	cytoplasm	20.9	11.13	0.612	0.0045	40S ribosomal protein S25-B precursor (S31) (YS23) (RP45). [Source:Uniprot/SWISSPROT;Acc:P0C0T4]	ENSF00000002840	S protein pair
YGR034W	cytoplasm	44.8	11.14	0.677	0.0357	Protein component of the large (60S) ribosomal subunit, nearly identical to Rpl26Ap and has similarity to E. coli L24 and rat L26 ribosomal proteins; binds to 5.8S rRNA; Rpl26bp [Source:RefSeq_peptide;Acc:NP_011548]	ENSF00000001901	YLR344W	cytoplasm	9.4	11.35	0.631	0.0108	60S ribosomal protein L26-A (YL33). [Source:Uniprot/SWISSPROT;Acc:P05743]	ENSF00000001901	S protein pair
YGR038W	ER	2.8	6.63	0.159	0.0628	Protein ORM1. [Source:Uniprot/SWISSPROT;Acc:P53224]	ENSF00000002650	YLR350W	ER	2.7	9.09	0.117	0.1298	Protein ORM2. [Source:Uniprot/SWISSPROT;Acc:Q06144]	ENSF00000002650	S protein pair
YGR043C	nucleus	0.1	6.35	0.171	0.1471	Putative transaldolase YGR043C (EC 2.2.1.2). [Source:Uniprot/SWISSPROT;Acc:P53228]	ENSF00000002523	YLR354C	nucleus	5.2	6.36	0.58	0.077	Transaldolase (EC 2.2.1.2). [Source:Uniprot/SWISSPROT;Acc:P15019]	ENSF00000002523	S protein pair
YGR085C	cytoplasm	52	10.73	0.727	0.0027	60S ribosomal protein L11-B (L16) (YL16) (39B) (RP39). [Source:Uniprot/SWISSPROT;Acc:Q3E757]	ENSF00000002202	YPR102C	cytoplasm	34.5	10.73	0.781	0	60S ribosomal protein L11-A (L16) (YL16) (39A) (RP39). [Source:Uniprot/SWISSPROT;Acc:P0C0W9]	ENSF00000002202	S protein pair
YGR097W	cytoplasm	1.1	10.11	0.148	0.1971	Protein ASK10. [Source:Uniprot/SWISSPROT;Acc:P48361]	ENSF00000008483	YPR115W	cytoplasm	1.1	10.05	0.124	0.2931	Uncharacterized protein YPR115W. [Source:Uniprot/SWISSPROT;Acc:Q06108]	ENSF00000008483	S protein pair
YGR121C	cell periphery	0.6	5.33	0.109	0.0609	Ammonium transporter MEP1. [Source:Uniprot/SWISSPROT;Acc:P40260]	ENSF00000002300	YPR138C	cell periphery	1.8	6.49	0.149	0.0542	Ammonium transporter MEP3. [Source:Uniprot/SWISSPROT;Acc:P53390]	ENSF00000002300	S protein pair
YGR124W	cytoplasm	8.2	5.73	0.317	0.043	Asparagine synthetase [glutamine-hydrolyzing] 2 (EC 6.3.5.4) (Glutamine-dependent asparagine synthetase 2). [Source:Uniprot/SWISSPROT;Acc:P49090]	ENSF00000002837	YPR145W	cytoplasm	12	6.04	0.368	0.0346	Asparagine synthetase [glutamine-hydrolyzing] 1 (EC 6.3.5.4) (Glutamine-dependent asparagine synthetase 1). [Source:Uniprot/SWISSPROT;Acc:P49089]	ENSF00000002837	S protein pair
YGR136W	cytoplasm,nucleus	1.9	4.94	0.12	0.1743	Uncharacterized protein YGR136W. [Source:Uniprot/SWISSPROT;Acc:P53281]	ENSF00000004809	YPR154W	cytoplasm,nucleus	0.3	7.55	0.177	0.1243	Protein that induces appearance of [Source:RefSeq_peptide;Acc:NP_015480]	ENSF00000010997	S protein pair
YGR138C	cell periphery	0.9	6.97	0.31	0.0294	Uncharacterized transporter YGR138C. [Source:Uniprot/SWISSPROT;Acc:P53283]	ENSF00000000189	YPR156C	cell periphery	0.7	7.04	0.261	0.033	Polyamine transport protein specific for spermine; localizes to the plasma membrane; member of the major facilitator superfamily; Tpo3p [Source:RefSeq_peptide;Acc:NP_015482]	ENSF00000000189	S protein pair
YGR180C	cytoplasm,nucleus	8.9	4.96	0.497	0.315	Ribonucleoside-diphosphate reductase small chain 2 (EC 1.17.4.1) (Ribonucleotide reductase small subunit 2) (Ribonucleotide reductase R2 subunit 2). [Source:Uniprot/SWISSPROT;Acc:P49723]	ENSF00000001920	YJL026W	cytoplasm,nucleus	4.2	5.01	0.501	0.05	Ribonucleoside-diphosphate reductase small chain 1 (EC 1.17.4.1) (Ribonucleotide reductase small subunit 1) (Ribonucleotide reductase R2 subunit 1). [Source:Uniprot/SWISSPROT;Acc:P09938]	ENSF00000001920	S protein pair
YGR192C	cytoplasm,nucleus	89	6.96	0.924	0.0088	Glyceraldehyde-3-phosphate dehydrogenase 3 (EC 1.2.1.12) (GAPDH 3). [Source:Uniprot/SWISSPROT;Acc:P00359]	ENSF00000000056	YJR009C	cytoplasm,nucleus	34.1	6.96	0.905	0.0139	Glyceraldehyde-3-phosphate dehydrogenase 2 (EC 1.2.1.12) (GAPDH 2). [Source:Uniprot/SWISSPROT;Acc:P00358]	ENSF00000000056	S protein pair
YGR209C	cytoplasm,nucleus	20.7	4.62	0.425	0.0741	Thioredoxin II (TR-II) (Thioredoxin 1). [Source:Uniprot/SWISSPROT;Acc:P22803]	ENSF00000000667	YLR043C	cytoplasm,nucleus	14.4	4.62	0.492	0.0869	Thioredoxin I (TR-I) (Thioredoxin 2). [Source:Uniprot/SWISSPROT;Acc:P22217]	ENSF00000000667	S protein pair
YGR214W	cytoplasm	17.1	4.47	0.668	0	40S ribosomal protein S0-A (Nucleic acid-binding protein NAB1A). [Source:Uniprot/SWISSPROT;Acc:P32905]	ENSF00000001252	YLR048W	cytoplasm	16.6	4.51	0.733	0.1961	40S ribosomal protein S0-B (Nucleic acid-binding protein NAB1B). [Source:Uniprot/SWISSPROT;Acc:P46654]	ENSF00000001252	S protein pair
YGR243W	mitochondrion	0.4	11.28	0.099	0.0798	UPF0041 protein YGR243W. [Source:Uniprot/SWISSPROT;Acc:P53311]	ENSF00000004326	YHR162W	mitochondrion	13.7	11.13	0.146	0.1184	UPF0041 protein YHR162W. [Source:Uniprot/SWISSPROT;Acc:P38857]	ENSF00000004326	S protein pair
YGR254W	cytoplasm	17.1	6.6	0.871	0.0186	Enolase 1 (EC 4.2.1.11) (2-phosphoglycerate dehydratase 1) (2-phospho- D-glycerate hydro-lyase 1). [Source:Uniprot/SWISSPROT;Acc:P00924]	ENSF00000000314	YHR174W	cytoplasm	61.1	5.88	0.892	0.0102	Enolase 2 (EC 4.2.1.11) (2-phosphoglycerate dehydratase 2) (2-phospho- D-glycerate hydro-lyase 2). [Source:Uniprot/SWISSPROT;Acc:P00925]	ENSF00000000314	S protein pair
YGR279C	vacuole	14	4.52	0.546	0.1489	Probable family 17 glucosidase SCW4 precursor (EC 3.2.1.-) (Soluble cell wall protein 4). [Source:Uniprot/SWISSPROT;Acc:P53334]	ENSF00000006704	YMR305C	vacuole	5.2	4.32	0.255	0.1763	Probable family 17 glucosidase SCW10 precursor (EC 3.2.1.-) (Soluble cell wall protein 10). [Source:Uniprot/SWISSPROT;Acc:Q04951]	ENSF00000006704	S protein pair
YHL001W	cytoplasm	34.8	11.63	0.68	0	60S ribosomal protein L14-B. [Source:Uniprot/SWISSPROT;Acc:P38754]	ENSF00000002557	YKL006W	cytoplasm	34.1	11.63	0.684	0	60S ribosomal protein L14-A. [Source:Uniprot/SWISSPROT;Acc:P36105]	ENSF00000002557	S protein pair
YHL003C	ER	2.9	9.56	0.158	0.1007	Longevity-assurance protein 1 (Longevity assurance factor 1). [Source:Uniprot/SWISSPROT;Acc:P38703]	ENSF00000008832	YKL008C	ER	1.5	10.28	0.195	0.1069	Uncharacterized TLC domain-containing protein YKL008C. [Source:Uniprot/SWISSPROT;Acc:P28496]	ENSF00000008832	S protein pair
YHR003C	mitochondrion	0.8	6.77	0.128	0.2827	Uncharacterized protein YHR003C. [Source:Uniprot/SWISSPROT;Acc:P38756]	ENSF00000009473	YKL027W	mitochondrion	0.6	9.32	0.147	0.1533	Uncharacterized protein YKL027W. [Source:Uniprot/SWISSPROT;Acc:P36101]	ENSF00000009473	S protein pair
YHR021C	cytoplasm	65.6	9.51	0.66	0	40S ribosomal protein S27-B (YS20) (RP61). [Source:Uniprot/SWISSPROT;Acc:P38711]	ENSF00000002277	YKL156W	cytoplasm	26.6	9.51	0.361	0.0059	40S ribosomal protein S27-A (YS20) (RP61). [Source:Uniprot/SWISSPROT;Acc:P35997]	ENSF00000002277	S protein pair
YHR117W	mitochondrion	0.4	6.03	0.165	0.2645	TPR repeat-containing protein YHR117W. [Source:Uniprot/SWISSPROT;Acc:P38825]	ENSF00000003743	YNL121C	mitochondrion	1.9	5.08	0.274	0.1284	Mitochondrial import receptor subunit TOM70 (70 kDa mitochondrial outer membrane protein) (Translocase of outer membrane 70 kDa subunit). [Source:Uniprot/SWISSPROT;Acc:P07213]	ENSF00000003743	S protein pair
YHR132W-A	cytoplasm,nucleus		10.59	0.112	0.1239	Protein IGO2. [Source:Uniprot/SWISSPROT;Acc:Q9P305]	ENSF00000009850	YNL157W	cytoplasm,nucleus	3	10.2	0.107	0.1992	Uncharacterized protein YNL157W. [Source:Uniprot/SWISSPROT;Acc:P53897]	ENSF00000009850	S protein pair
YHR135C	cytoplasm,nucleus	2.6	9.81	0.176	0.088	Casein kinase I homolog 1 (EC 2.7.11.1). [Source:Uniprot/SWISSPROT;Acc:P23291]	ENSF00000000340	YNL154C	cytoplasm,nucleus	2.1	9.86	0.173	0.0874	Casein kinase I homolog 2 (EC 2.7.11.1). [Source:Uniprot/SWISSPROT;Acc:P23292]	ENSF00000000340	S protein pair
YHR203C	cytoplasm	45.9	10.9	0.709	0	40S ribosomal protein S4 (S7) (YS6) (RP5). [Source:Uniprot/SWISSPROT;Acc:P05753]	ENSF00000001727	YJR145C	cytoplasm	25.5	10.9	0.695	0	40S ribosomal protein S4 (S7) (YS6) (RP5). [Source:Uniprot/SWISSPROT;Acc:P05753]	ENSF00000001727	S protein pair
YIL095W	actin	0.3	10.43	0.138	0.1952	Actin-regulating kinase PRK1 (EC 2.7.11.1) (p53-regulating kinase 1). [Source:Uniprot/SWISSPROT;Acc:P40494]	ENSF00000001568	YNL020C	actin	0.2	9.25	0.12	0.2977	Actin-regulating kinase 1 (EC 2.7.11.1). [Source:Uniprot/SWISSPROT;Acc:P53974]	ENSF00000001568	S protein pair
YIL109C	ER to Golgi	3.6	6.16	0.212	0.0926	Protein transport protein SEC24 (Abnormal nuclear morphology 1). [Source:Uniprot/SWISSPROT;Acc:P40482]	ENSF00000000812	YNL049C	ER to Golgi	0.3	5.04	0.155	0.1895	SED5-binding protein 2 (SEC24-related protein 2). [Source:Uniprot/SWISSPROT;Acc:P53953]	ENSF00000000812	S protein pair
YIL117C	vacuole	0.4	7.19	0.109	0.3896	Hypothetical 34.7 kDa protein in RHO3-HIS5 intergenic region. [Source:Uniprot/SWISSPROT;Acc:P40476]	ENSF00000113289	YNL058C	vacuole	1.6	7.26	0.156	0.3884	Hypothetical 35.0 kDa protein in ARP5-OMP2 intergenic region. [Source:Uniprot/SWISSPROT;Acc:P53947]	ENSF00000113699	S protein pair
YIL131C	nucleus	0.3	8.49	0.129	0.3096	Fork head protein homolog 1. [Source:Uniprot/SWISSPROT;Acc:P40466]	ENSF00000002285	YNL068C	nucleus	0.4	10.13	0.118	0.2053	Fork head protein homolog 2. [Source:Uniprot/SWISSPROT;Acc:P41813]	ENSF00000001662	S protein pair
YIL135C	cytoplasm	0.8	10.01	0.127	0.429	Protein VHS2 (Viable in a HAL3 SIT4 background protein 2). [Source:Uniprot/SWISSPROT;Acc:P40463]	ENSF00000025787	YNL074C	cytoplasm	0.4	7.82	0.13	0.429	Protein MLF3 (Multicopy suppressor of leflunomide sensitivity 3). [Source:Uniprot/SWISSPROT;Acc:P32047]	ENSF00000113703	S protein pair
YIL149C	nuclear periphery	0.7	5.81	0.155	0.6689	Protein MLP2 (Myosin-like protein 2). [Source:Uniprot/SWISSPROT;Acc:P40457]	ENSF00000002347	YKR095W	nuclear periphery	0.7	4.97	0.165	0.2994	Protein MLP1 (Myosin-like protein 1). [Source:Uniprot/SWISSPROT;Acc:Q02455]	ENSF00000002347	S protein pair
YIR021W	mitochondrion	0.7	8.83	0.121	0.6652	Mitochondrial RNA-splicing protein MRS1. [Source:Uniprot/SWISSPROT;Acc:P07266]	ENSF00000035759	YKL011C	mitochondrion	0.4	10	0.112	0.2555	Cruciform cutting endonuclease 1, mitochondrial precursor (EC 3.1.-.-). [Source:Uniprot/SWISSPROT;Acc:Q03702]	ENSF00000113392	S protein pair
YJL076W	nucleolus	0.4	8.09	0.152	0.2647	Nucleolar protein NET1. [Source:Uniprot/SWISSPROT;Acc:P47035]	ENSF00000019074	YKR010C	nucleolus	0.6	8.1	0.13	0.7889	Topoisomerase 1-associated factor 2. [Source:Uniprot/SWISSPROT;Acc:Q02208]	ENSF00000113440	S protein pair
YJL079C	vacuole	1.9	4.3	0.297	0.1854	Protein PRY1 precursor (Pathogen related in Sc 1). [Source:Uniprot/SWISSPROT;Acc:P47032]	ENSF00000002112	YKR013W	vacuole	3.4	4.31	0.231	0.2294	Protein PRY2 precursor (Pathogen related in Sc 2). [Source:Uniprot/SWISSPROT;Acc:P36110]	ENSF00000002112	S protein pair
YJL082W	cytoplasm,nucleus	0.2	6.6	0.173	0.1242	Uncharacterized protein YJL082W. [Source:Uniprot/SWISSPROT;Acc:P47031]	ENSF00000010535	YKR018C	cytoplasm,nucleus	2.2	4.9	0.167	0.1045	Uncharacterized protein YKR018C. [Source:Uniprot/SWISSPROT;Acc:P36114]	ENSF00000010535	S protein pair
YJL084C	cytoplasm	0.3	6.9	0.133	0.2349	Uncharacterized protein YJL084C. [Source:Uniprot/SWISSPROT;Acc:P47029]	ENSF00000008831	YKR021W	cytoplasm	0.7	5.93	0.129	0.2906	Hypothetical 102.5 kDa protein in YPT52-DBP7 intergenic region. [Source:Uniprot/SWISSPROT;Acc:P36117]	ENSF00000008831	S protein pair
YJL099W	late Golgi	0.2	5.86	0.118	0.2696	Chitin biosynthesis protein CHS6 (Protein CSD3). [Source:Uniprot/SWISSPROT;Acc:P40955]	ENSF00000019057	YKR027W	late Golgi	0.6	5.49	0.12	0.2386	Hypothetical 88.0 kDa protein in GCN3-SAP190 intergenic region. [Source:Uniprot/SWISSPROT;Acc:P36122]	ENSF00000019057	S protein pair
YJL112W	mitochondrion	0.7	5.32	0.121	0.2429	WD repeat protein YJL112W. [Source:Uniprot/SWISSPROT;Acc:P47025]	ENSF00000000665	YKR036C	mitochondrion	0.4	5.29	0.118	0.4295	WD repeat protein YKR036C. [Source:Uniprot/SWISSPROT;Acc:P36130]	ENSF00000000665	S protein pair
YJL133W	mitochondrion	1.3	8.34	0.083	0.1061	Mitochondrial RNA-splicing protein MRS3. [Source:Uniprot/SWISSPROT;Acc:P10566]	ENSF00000002017	YKR052C	mitochondrion	0.7	8	0.119	0.0815	Mitochondrial RNA-splicing protein MRS4. [Source:Uniprot/SWISSPROT;Acc:P23500]	ENSF00000002017	S protein pair
YJL138C	cytoplasm	17	4.85	0.751	0	ATP-dependent RNA helicase eIF4A (EC 3.6.1.-) (Eukaryotic initiation factor 4A) (eIF-4A) (Translation initiation factor 1/2) (Stimulator factor I 37 kDa component) (p37). [Source:Uniprot/SWISSPROT;Acc:P10081]	ENSF00000000496	YKR059W	cytoplasm	21.4	4.85	0.753	0	ATP-dependent RNA helicase eIF4A (EC 3.6.1.-) (Eukaryotic initiation factor 4A) (eIF-4A) (Translation initiation factor 1/2) (Stimulator factor I 37 kDa component) (p37). [Source:Uniprot/SWISSPROT;Acc:P10081]	ENSF00000000496	S protein pair
YJL164C	cytoplasm,nucleus	0.9	5.34	0.178	0.0964	cAMP-dependent protein kinase type 1 (EC 2.7.11.11) (PKA 1) (CDC25- suppressing protein kinase) (PK-25). [Source:Uniprot/SWISSPROT;Acc:P06244]	ENSF00000000721	YKL166C	cytoplasm,nucleus	1	6.31	0.158	0.083	cAMP-dependent protein kinase type 3 (EC 2.7.11.11) (PKA 3). [Source:Uniprot/SWISSPROT;Acc:P05986]	ENSF00000000721	S protein pair
YJL177W	cytoplasm	23.7	11.62	0.68	0	60S ribosomal protein L17-B (YL17-B). [Source:Uniprot/SWISSPROT;Acc:P46990]	ENSF00000001181	YKL180W	cytoplasm	33.2	11.62	0.809	0	60S ribosomal protein L17-A (YL17-A). [Source:Uniprot/SWISSPROT;Acc:P05740]	ENSF00000001181	S protein pair
YJR127C	nucleus	0.3	7.93	0.12	0.2945	Zinc finger protein ZMS1. [Source:Uniprot/SWISSPROT;Acc:P46974]	ENSF00000015689	YML081W	nucleus	1.2	7.72	0.146	0.2527	Zinc finger protein YML081W. [Source:Uniprot/SWISSPROT;Acc:Q04545]	ENSF00000015689	S protein pair
YJR130C	cytoplasm,nucleus	0.6	5.93	0.13	0.1421	Cystathionine gamma-synthase (EC 2.5.1.48) (O-succinylhomoserine (thiol)-lyase). [Source:Uniprot/SWISSPROT;Acc:P47164]	ENSF00000007572	YML082W	cytoplasm,nucleus	0.6	5.12	0.105	0.1828	Putative cystathionine gamma-synthase YML082W (EC 2.5.1.48) (O- succinylhomoserine (thiol)-lyase). [Source:Uniprot/SWISSPROT;Acc:Q04533]	ENSF00000007572	S protein pair
YKL043W	nucleus	0.8	9.7	0.137	0.3852	Putative transcription factor PHD1. [Source:Uniprot/SWISSPROT;Acc:P36093]	ENSF00000007406	YMR016C	nucleus	0.3	9.18	0.119	0.3032	Protein SOK2. [Source:Uniprot/SWISSPROT;Acc:P53438]	ENSF00000007406	S protein pair
YKL091C	cytoplasm,nucleus	0.3	7.95	0.198	0.1948	Uncharacterized protein YKL091C. [Source:Uniprot/SWISSPROT;Acc:P33324]	ENSF00000002213	YMR079W	cytoplasm,nucleus	2.7	5.26	0.3	0.0458	SEC14 cytosolic factor (Phosphatidylinositol/phosphatidylcholine transfer protein) (PI/PC TP). [Source:Uniprot/SWISSPROT;Acc:P24280]	ENSF00000002213	S protein pair
YKR075C	cytoplasm,nucleus	0.7	6.39	0.155	0.2261	Hypothetical 36.1 kDa protein in SIS2-MTD1 intergenic region. [Source:Uniprot/SWISSPROT;Acc:P36155]	ENSF00000017621	YOR062C	cytoplasm,nucleus	0.3	8.37	0.111	0.2202	Uncharacterized protein YOR062C. [Source:Uniprot/SWISSPROT;Acc:P36025]	ENSF00000017621	S protein pair
YKR089C	lipid particle	0.7	8.05	0.122	0.1388	Uncharacterized protein YKR089C. [Source:Uniprot/SWISSPROT;Acc:P36165]	ENSF00000004691	YOR081C	lipid particle	0.8	9.84	0.143	0.2973	Triacylglycerol lipase involved in TAG mobilization; localizes to lipid particles; potential Cdc28p substrate; Tgl5p [Source:RefSeq_peptide;Acc:NP_014724]	ENSF00000004691	S protein pair
YLR028C	cytoplasm	3.4	6.52	0.173	0.0588	Bifunctional purine biosynthesis protein ADE16 [Includes: Phosphoribosylaminoimidazolecarboxamide formyltransferase (EC 2.1.2.3) (AICAR transformylase); IMP cyclohydrolase (EC 3.5.4.10) (Inosinicase) (IMP synthetase) (ATIC)]. [Source:Uniprot/SWISSPROT;Acc:P54113]	ENSF00000003147	YMR120C	cytoplasm	3.7	6.53	0.322	0.0317	Bifunctional purine biosynthesis protein ADE17 [Includes: Phosphoribosylaminoimidazolecarboxamide formyltransferase (EC 2.1.2.3) (AICAR transformylase); IMP cyclohydrolase (EC 3.5.4.10) (Inosinicase) (IMP synthetase) (ATIC)]. [Source:Uniprot/SWISSPROT;Acc:P38009]	ENSF00000003147	S protein pair
YLR264W	cytoplasm	24	11.42	0.561	0	40S ribosomal protein S28-B (S33) (YS27). [Source:Uniprot/SWISSPROT;Acc:P0C0X0]	ENSF00000008067	YOR167C	cytoplasm	32.8	11.42	0.528	0.0144	40S ribosomal protein S28-A (S33) (YS27). [Source:Uniprot/SWISSPROT;Acc:Q3E7X9]	ENSF00000008067	S protein pair
YLR277C	nucleus	0.6	4.95	0.147	0.229	Endoribonuclease YSH1 (EC 3.1.27.-) (mRNA 3'-end-processing protein YSH1) (Yeast 73 kDa homolog 1). [Source:Uniprot/SWISSPROT;Acc:Q06224]	ENSF00000001734	YOR179C	nucleus	0.7	5.41	0.121	0.4368	Protein SYC1. [Source:Uniprot/SWISSPROT;Acc:Q08553]	ENSF00000113851	S protein pair
YLR432W	cytoplasm	3.8	7.38	0.464	0.0151	Probable inosine-5'-monophosphate dehydrogenase IMD3 (EC 1.1.1.205) (IMP dehydrogenase) (IMPDH) (IMPD). [Source:Uniprot/SWISSPROT;Acc:P50095]	ENSF00000001440	YML056C	cytoplasm	7.7	8.16	0.471	0.0122	Probable inosine-5'-monophosphate dehydrogenase IMD4 (EC 1.1.1.205) (IMP dehydrogenase) (IMPDH) (IMPD). [Source:Uniprot/SWISSPROT;Acc:P50094]	ENSF00000001440	S protein pair
YLR449W	nucleolus,nucleus	3.5	4.41	0.255	0.1835	FK506-binding protein 4 (EC 5.2.1.8) (Peptidyl-prolyl cis-trans isomerase) (PPIase) (Rotamase). [Source:Uniprot/SWISSPROT;Acc:Q06205]	ENSF00000000719	YML074C	nucleolus,nucleus	5.2	4.19	0.366	0.1059	FK506-binding nuclear protein (EC 5.2.1.8) (Peptidyl-prolyl cis-trans isomerase) (PPIase) (Proline rotamase) (Nucleolar proline isomerase) (FKBP-70). [Source:Uniprot/SWISSPROT;Acc:P38911]	ENSF00000000719	S protein pair
YLR450W	nuclear periphery	0.4	7.52	0.163	0.1812	3-hydroxy-3-methylglutaryl-coenzyme A reductase 2 (EC 1.1.1.34) (HMG- CoA reductase 2). [Source:Uniprot/SWISSPROT;Acc:P12684]	ENSF00000001921	YML075C	nuclear periphery	1.5	7.96	0.195	0.1078	3-hydroxy-3-methylglutaryl-coenzyme A reductase 1 (EC 1.1.1.34) (HMG- CoA reductase 1). [Source:Uniprot/SWISSPROT;Acc:P12683]	ENSF00000001921	S protein pair
YML100W	cytoplasm	1.3	6.61	0.164	0.2112	Trehalose synthase complex regulatory subunit TSL1 (Alpha,alpha- trehalose-phosphate synthase [UDP-forming] 123 kDa subunit). [Source:Uniprot/SWISSPROT;Acc:P38427]	ENSF00000002095	YMR261C	cytoplasm	1	6.33	0.202	0.1667	Trehalose synthase complex regulatory subunit TPS3 (Alpha,alpha- trehalose-phosphate synthase [UDP-forming] 115 kDa subunit). [Source:Uniprot/SWISSPROT;Acc:P38426]	ENSF00000002095	S protein pair
YML109W	cytoplasm	0.3	5.14	0.144	0.3795	Protein ZDS2. [Source:Uniprot/SWISSPROT;Acc:P54786]	ENSF00000012666	YMR273C	cytoplasm	0.3	6.32	0.131	0.3413	Protein ZDS1 (Protein NRC1) (RT2GS1). [Source:Uniprot/SWISSPROT;Acc:P50111]	ENSF00000012666	S protein pair
YML111W	cytoplasm	0.4	7.98	0.144	0.1683	Uncharacterized protein YML111W. [Source:Uniprot/SWISSPROT;Acc:Q03758]	ENSF00000008951	YMR275C	cytoplasm	0.6	8.98	0.138	0.2102	Ubiquitination pathway protein BUL1 (Respiration deficiency suppressor). [Source:Uniprot/SWISSPROT;Acc:P48524]	ENSF00000008951	S protein pair
YMR186W	cytoplasm	7.9	4.59	0.581	0.0026	ATP-dependent molecular chaperone HSC82 (Heat shock protein Hsp90 constitutive isoform) (82 kDa heat shock cognate protein). [Source:Uniprot/SWISSPROT;Acc:P15108]	ENSF00000000160	YPL240C	cytoplasm	1.3	4.66	0.518	0.0084	ATP-dependent molecular chaperone HSP82 (Heat shock protein Hsp90 heat-inducible isoform) (82 kDa heat shock protein). [Source:Uniprot/SWISSPROT;Acc:P02829]	ENSF00000000160	S protein pair
YMR194W	cytoplasm	14	12.15	0.62	0	60S ribosomal protein L36-A (L39A) (YL39). [Source:Uniprot/SWISSPROT;Acc:P05745]	ENSF00000002521	YPL249C-A	cytoplasm		12.15	0.8	0	60S ribosomal protein L36-B (L39B) (YL39). [Source:Uniprot/SWISSPROT;Acc:O14455]	ENSF00000002521	S protein pair
YMR199W	cytoplasm,nucleus	0.6	5.68	0.155	0.1357	G1/S-specific cyclin CLN1. [Source:Uniprot/SWISSPROT;Acc:P20437]	ENSF00000014095	YPL256C	cytoplasm,nucleus	1.2	5.68	0.174	0.1494	G1/S-specific cyclin CLN2. [Source:Uniprot/SWISSPROT;Acc:P20438]	ENSF00000014095	S protein pair
YMR237W	late Golgi	0.8	5.09	0.157	0.189	Hypothetical 82.0 kDa protein in RNA1-RNT1 intergenic region. [Source:Uniprot/SWISSPROT;Acc:Q05029]	ENSF00000010277	YOR299W	late Golgi	0.7	4.89	0.11	0.1445	Bud site selection protein 7. [Source:Uniprot/SWISSPROT;Acc:Q08754]	ENSF00000010277	S protein pair
YMR242C	cytoplasm	15.4	11.16	0.718	0	Protein component of the large (60S) ribosomal subunit, nearly identical to Rpl20Bp and has similarity to rat L18a ribosomal protein; Rpl20ap [Source:RefSeq_peptide;Acc:NP_013969]	ENSF00000002336	YOR312C	cytoplasm	25.8	11.09	0.697	0	60S ribosomal protein L20 (L18A). [Source:Uniprot/SWISSPROT;Acc:P47913]	ENSF00000002336	S protein pair
YMR243C	vacuolar membrane	6.2	6.34	0.216	0.109	Zinc/cadmium resistance protein. [Source:Uniprot/SWISSPROT;Acc:P20107]	ENSF00000002075	YOR316C	vacuolar membrane	0.7	6.27	0.138	0.1895	Cobalt uptake protein COT1. [Source:Uniprot/SWISSPROT;Acc:P32798]	ENSF00000002075	S protein pair
YNL087W	cell periphery	1.6	9.04	0.153	0.2362	Hypothetical 132.5 kDa protein in TOP2-MKT1 intergenic region. [Source:Uniprot/SWISSPROT;Acc:P48231]	ENSF00000008326	YOR086C	cell periphery	1.7	7.15	0.22	0.1395	Contains three calcium and lipid binding domains; green fluorescent protein (GFP)-fusion protein localizes to the cell periphery; C-terminal portion of Tcb1p, Tcb2p and Tcb3p interact; Tcb1p [Source:RefSeq_peptide;Acc:NP_014729]	ENSF00000008326	S protein pair
YNL095C	ER	0.3	7.51	0.129	0.1374	Uncharacterized transporter YNL095C. [Source:Uniprot/SWISSPROT;Acc:P53932]	ENSF00000012302	YOR092W	ER	0.4	8.16	0.181	0.109	Extracellular matrix protein 3. [Source:Uniprot/SWISSPROT;Acc:Q99252]	ENSF00000012302	S protein pair
YNL098C	cytoplasm,nucleus	3.5	7.35	0.167	0.1623	Ras-like protein 2 precursor. [Source:Uniprot/SWISSPROT;Acc:P01120]	ENSF00000000128	YOR101W	cytoplasm,nucleus	1	5.08	0.159	0.1783	Ras-like protein 1 precursor. [Source:Uniprot/SWISSPROT;Acc:P01119]	ENSF00000000128	S protein pair
YNL108C	cytoplasm,nucleus	1.2	5.55	0.159	0.162	Hypothetical 30.7 kDa protein in CYB5-LEU4 intergenic region. [Source:Uniprot/SWISSPROT;Acc:P53929]	ENSF00000011585	YOR110W	cytoplasm,nucleus	0.3	4.66	0.125	0.1549	Transcription factor tau 55 kDa subunit (TFIIIC 55 kDa subunit). [Source:Uniprot/SWISSPROT;Acc:Q12415]	ENSF00000011585	S protein pair
YNL302C	cytoplasm	42.9	10.45	0.757	0	40S ribosomal protein S19-B (S16B) (YS16) (RP55). [Source:Uniprot/SWISSPROT;Acc:P07281]	ENSF00000002355	YOL121C	cytoplasm	45.6	10.45	0.794	0	40S ribosomal protein S19-A (S16A) (YS16) (RP55) (YP45). [Source:Uniprot/SWISSPROT;Acc:P07280]	ENSF00000002355	S protein pair
YOR226C	mitochondrion	1.3	10.34	0.139	0.0796	Iron sulfur cluster assembly protein 2, mitochondrial precursor (Iron sulfur cluster scaffold protein 2). [Source:Uniprot/SWISSPROT;Acc:Q12056]	ENSF00000003483	YPL135W	mitochondrion	4.8	10.37	0.154	0.0748	Iron sulfur cluster assembly protein 1, mitochondrial precursor (Iron sulfur cluster scaffold protein 1). [Source:Uniprot/SWISSPROT;Acc:Q03020]	ENSF00000003483	S protein pair
